# Supplementary material for: Gene Expression Profiling Reveals the Shared and Distinct Transcriptional Signatures in Human Lung Epithelial Cells Infected With SARS-CoV-2, MERS-CoV, or SARS-CoV: Potential Implications in Cardiovascular Complications of COVID-19
Source: Front Cardiovasc Med. 2021 Jan 15;7:623012. doi: 10.3389/fcvm.2020.623012 (PMC7844200; doi:10.3389/fcvm.2020.623012)
Supplement: Supplementary file 2 [file Table_2.XLSX]

## Sheet: All DEGs
Upregulated DEGs											Downregulated DEGs
Symbols	EntrezID	logFC	baseMean	lfcSE	stat	P.Value	adj.P.Val	Symbols	Name		Symbols	EntrezID	logFC	baseMean	lfcSE	stat	P.Value	adj.P.Val	Symbols	Name
IFITM10	402778	1.0377	194.45	0.1455	7.1319	9.8999e-13	2.6031e-10	IFITM10	interferon induced transmembrane protein 10		SAT1	6303	-0.27638	16712	0.08064	-3.4273	0.0006096	0.028719	SAT1	spermidine/spermine N1-acetyltransferase 1
CXCL14	9547	0.8338	100.64	0.15214	5.4803	4.2459e-08	6.4702e-06	CXCL14	C-X-C motif chemokine ligand 14		TUFM	7284	-0.27641	2721.6	0.084553	-3.2691	0.001079	0.044385	TUFM	"Tu translation elongation factor, mitochondrial"
MYLK	4638	0.83025	90.676	0.15173	5.4718	4.4539e-08	6.7109e-06	MYLK	myosin light chain kinase		ACLY	47	-0.27687	7553.6	0.082519	-3.3553	0.00079283	0.035558	ACLY	ATP citrate lyase
OLFML2A	169611	0.79462	413.24	0.11486	6.918	4.5822e-12	1.1594e-09	OLFML2A	olfactomedin like 2A		SH3PXD2B	285590	-0.27699	2177.2	0.084724	-3.2694	0.0010778	0.044385	SH3PXD2B	SH3 and PX domains 2B
THBD	7056	0.79168	404.62	0.1219	6.4945	8.3309e-11	1.96e-08	THBD	thrombomodulin		LTBP2	4053	-0.28755	2585.6	0.088279	-3.2573	0.0011249	0.045712	LTBP2	latent transforming growth factor beta binding protein 2
VTCN1	79679	0.76269	182.21	0.13949	5.4677	4.5603e-08	6.7948e-06	VTCN1	V-set domain containing T cell activation inhibitor 1		MYC	4609	-0.29051	4069	0.086716	-3.3502	0.00080763	0.035744	MYC	"MYC proto-oncogene, bHLH transcription factor"
MXRA5	25878	0.76162	721.64	0.11236	6.7786	1.2137e-11	2.9592e-09	MXRA5	matrix remodeling associated 5		MTSS1	9788	-0.29498	1851.6	0.083189	-3.546	0.0003912	0.020177	MTSS1	MTSS I-BAR domain containing 1
METTL7A	25840	0.74126	149.49	0.13875	5.3425	9.1676e-08	1.3363e-05	METTL7A	methyltransferase like 7A		ELOVL1	64834	-0.2963	1669.3	0.090179	-3.2857	0.0010172	0.042496	ELOVL1	ELOVL fatty acid elongase 1
MAP7D2	256714	0.69934	54.277	0.1543	4.5323	5.8357e-06	0.00054725	MAP7D2	MAP7 domain containing 2		NLRP1	22861	-0.30237	1578.5	0.089265	-3.3874	0.00070564	0.032517	NLRP1	NLR family pyrin domain containing 1
GPNMB	10457	0.68713	2057.8	0.10576	6.4973	8.1801e-11	1.9588e-08	GPNMB	glycoprotein nmb		TRIM16	10626	-0.30428	1768	0.090755	-3.3527	0.0008003	0.035655	TRIM16	tripartite motif containing 16
NID1	4811	0.68516	77.585	0.15297	4.4791	7.4954e-06	0.00068377	NID1	nidogen 1		CTPS1	1503	-0.30912	1289.2	0.091627	-3.3737	0.00074163	0.033983	CTPS1	CTP synthase 1
MAF	4094	0.68451	745.09	0.11878	5.7629	8.2694e-09	1.4402e-06	MAF	MAF bZIP transcription factor		ATP1B1	481	-0.31138	1763.2	0.09109	-3.4183	0.00063005	0.029439	ATP1B1	ATPase Na+/K+ transporting subunit beta 1
SEPP1	SEPP1	0.67311	213.43	0.13351	5.0418	4.6124e-07	5.7674e-05	SEPP1	NA		CCT5	22948	-0.31476	6843.2	0.090094	-3.4937	0.00047637	0.023836	CCT5	chaperonin containing TCP1 subunit 5
PPARGC1A	10891	0.63424	76.409	0.15055	4.2128	2.5224e-05	0.0019781	PPARGC1A	PPARG coactivator 1 alpha		TFPI2	7980	-0.31698	1304.5	0.090316	-3.5096	0.00044872	0.022707	TFPI2	tissue factor pathway inhibitor 2
TSC22D3	1831	0.62678	663	0.10193	6.149	7.7961e-10	1.6862e-07	TSC22D3	TSC22 domain family member 3		VARS	VARS	-0.31703	1118.2	0.098219	-3.2278	0.0012476	0.0495	VARS	NA
ATG9B	285973	0.6237	66.003	0.15325	4.0697	4.7076e-05	0.0033609	ATG9B	autophagy related 9B		CSNK1E	1454	-0.3193	1942.2	0.089033	-3.5864	0.00033533	0.018132	CSNK1E	casein kinase 1 epsilon
EPHA4	2043	0.61386	165.41	0.13476	4.5554	5.2298e-06	0.00049739	EPHA4	EPH receptor A4		UFD1L	UFD1L	-0.31987	1456.4	0.09778	-3.2714	0.0010703	0.044385	UFD1L	NA
GULP1	51454	0.60194	159.26	0.1407	4.2782	1.8844e-05	0.0015223	GULP1	GULP PTB domain containing engulfment adaptor 1		HMOX2	3163	-0.32054	2169.5	0.089516	-3.5808	0.0003425	0.018438	HMOX2	heme oxygenase 2
SESN3	143686	0.60058	1275.7	0.12088	4.9682	6.758e-07	8.1644e-05	SESN3	sestrin 3		CSRP1	1465	-0.32246	1375.7	0.09282	-3.4741	0.00051266	0.024988	CSRP1	cysteine and glycine rich protein 1
NANOS1	340719	0.5911	33.971	0.15132	3.9064	9.3698e-05	0.0063459	NANOS1	nanos C2HC-type zinc finger 1		SDC4	6385	-0.3244	6316.8	0.091346	-3.5513	0.00038334	0.020051	SDC4	syndecan 4
SERPINB13	5275	0.57778	1155.2	0.12358	4.6753	2.9356e-06	0.00029161	SERPINB13	serpin family B member 13		COL12A1	1303	-0.32555	2381.4	0.093172	-3.4941	0.0004757	0.023836	COL12A1	collagen type XII alpha 1 chain
STON1	11037	0.56993	30.612	0.15067	3.7825	0.00015525	0.009535	STON1	stonin 1		HK2	3099	-0.32678	1854.6	0.086349	-3.7844	0.00015406	0.0095344	HK2	hexokinase 2
ZNF488	118738	0.55834	47.342	0.15434	3.6176	0.00029736	0.016608	ZNF488	zinc finger protein 488		SH3KBP1	30011	-0.32778	1559.8	0.095348	-3.4377	0.00058669	0.027899	SH3KBP1	SH3 domain containing kinase binding protein 1
CYP4F3	4051	0.55036	66.767	0.15421	3.5689	0.00035845	0.01915	CYP4F3	cytochrome P450 family 4 subfamily F member 3		RAB11FIP1	80223	-0.32836	2624	0.091086	-3.605	0.0003122	0.01711	RAB11FIP1	RAB11 family interacting protein 1
LRMP	4033	0.54956	96.298	0.1481	3.7108	0.0002066	0.012259	LRMP	lymphoid restricted membrane protein		SMAD3	4088	-0.32876	3876.4	0.084825	-3.8758	0.00010628	0.0070558	SMAD3	SMAD family member 3
CYP2B7P1	CYP2B7P1	0.54671	152.19	0.14433	3.7879	0.00015192	0.0095198	CYP2B7P1	NA		ISG20L2	81875	-0.32888	862.74	0.099099	-3.3188	0.00090418	0.038862	ISG20L2	interferon stimulated exonuclease gene 20 like 2
SOX6	55553	0.54606	81.095	0.15099	3.6166	0.00029846	0.016608	SOX6	SRY-box transcription factor 6		SEMA4B	10509	-0.33	3632.9	0.10157	-3.2491	0.0011577	0.046763	SEMA4B	semaphorin 4B
PROS1	5627	0.54182	330.66	0.11703	4.6298	3.6604e-06	0.00035829	PROS1	protein S		GJB3	2707	-0.33537	1422.9	0.094249	-3.5584	0.00037313	0.019622	GJB3	gap junction protein beta 3
VAV3	10451	0.53166	412.33	0.11581	4.591	4.412e-06	0.00042564	VAV3	vav guanine nucleotide exchange factor 3		B4GALT2	8704	-0.3361	920.75	0.10138	-3.3151	0.00091607	0.039248	B4GALT2	"beta-1,4-galactosyltransferase 2"
PCDH7	5099	0.52585	473.32	0.11018	4.7727	1.8176e-06	0.0001999	PCDH7	protocadherin 7		TGFA	7039	-0.33654	1634.4	0.096545	-3.4858	0.0004906	0.024366	TGFA	transforming growth factor alpha
PADI3	51702	0.52413	433.51	0.11881	4.4116	1.026e-05	0.00091724	PADI3	peptidyl arginine deiminase 3		PPP1R15A	23645	-0.34219	2295.5	0.090429	-3.7841	0.00015429	0.0095344	PPP1R15A	protein phosphatase 1 regulatory subunit 15A
ALDH3A1	218	0.51709	843.86	0.11713	4.4148	1.0113e-05	0.00091013	ALDH3A1	aldehyde dehydrogenase 3 family member A1		PSME2	5721	-0.34414	1018.5	0.10335	-3.3298	0.00086915	0.037716	PSME2	proteasome activator subunit 2
SLITRK6	84189	0.51707	720.09	0.10725	4.8211	1.4279e-06	0.00016227	SLITRK6	SLIT and NTRK like family member 6		TUBB	203068	-0.34572	13032	0.090842	-3.8057	0.00014139	0.0090723	TUBB	tubulin beta class I
LY6D	8581	0.51547	256.11	0.13188	3.9087	9.2805e-05	0.0063174	LY6D	lymphocyte antigen 6 family member D		ERRFI1	54206	-0.34618	2327.1	0.093532	-3.7012	0.00021458	0.012621	ERRFI1	ERBB receptor feedback inhibitor 1
PTPRZ1	5803	0.51212	139.97	0.13771	3.7187	0.00020024	0.011934	PTPRZ1	protein tyrosine phosphatase receptor type Z1		DUSP1	1843	-0.34689	1605.3	0.10003	-3.4678	0.00052464	0.025301	DUSP1	dual specificity phosphatase 1
CREG2	200407	0.51064	82.547	0.15209	3.3574	0.00078684	0.035527	CREG2	cellular repressor of E1A stimulated genes 2		SERPINB8	5271	-0.34716	608.36	0.10245	-3.3887	0.00070237	0.032479	SERPINB8	serpin family B member 8
CDH10	1008	0.50986	56.591	0.15395	3.3118	0.00092694	0.039379	CDH10	cadherin 10		CDCP1	64866	-0.34863	4169.1	0.080794	-4.3151	1.5953e-05	0.0013455	CDCP1	CUB domain containing protein 1
HSD17B3	3293	0.50298	54.235	0.15428	3.2601	0.0011137	0.045394	HSD17B3	hydroxysteroid 17-beta dehydrogenase 3		FST	10468	-0.34959	821.87	0.10085	-3.4665	0.00052732	0.025301	FST	follistatin
CLCA2	9635	0.49967	3968.3	0.082655	6.0452	1.4923e-09	2.9429e-07	CLCA2	chloride channel accessory 2		HAS3	3038	-0.34973	2096.8	0.085347	-4.0977	4.1727e-05	0.0030247	HAS3	hyaluronan synthase 3
MN1	4330	0.49877	274.46	0.12064	4.1345	3.5567e-05	0.0026497	MN1	"MN1 proto-oncogene, transcriptional regulator"		FLNB	2317	-0.35246	20281	0.081881	-4.3046	1.6732e-05	0.0013934	FLNB	filamin B
IL6R	3570	0.49811	664.99	0.11083	4.4942	6.9848e-06	0.00064155	IL6R	interleukin 6 receptor		SLC25A28	81894	-0.35727	463.56	0.10707	-3.3368	0.00084741	0.036895	SLC25A28	solute carrier family 25 member 28
RAB30	27314	0.4949	127.93	0.14171	3.4924	0.00047879	0.023868	RAB30	"RAB30, member RAS oncogene family"		LOC100862671	LOC100862671	-0.35945	419.61	0.10889	-3.3009	0.00096384	0.040773	LOC100862671	NA
DUSP10	11221	0.49169	885.44	0.099892	4.9222	8.5589e-07	0.00010157	DUSP10	dual specificity phosphatase 10		UBE2L6	9246	-0.35952	760.33	0.10132	-3.5484	0.00038764	0.020071	UBE2L6	ubiquitin conjugating enzyme E2 L6
SPTLC3	55304	0.48063	199.96	0.12912	3.7223	0.00019738	0.011817	SPTLC3	serine palmitoyltransferase long chain base subunit 3		CES1P1	51716	-0.36181	8.8947	0.11154	-3.2436	0.0011803	0.047531	CES1P1	carboxylesterase 1 pseudogene 1
BLNK	29760	0.47852	181.46	0.13022	3.6747	0.00023815	0.013765	BLNK	B cell linker		USP54	159195	-0.36204	492.54	0.10796	-3.3534	0.00079837	0.035655	USP54	ubiquitin specific peptidase 54
TCF4	6925	0.47201	375.92	0.11476	4.1132	3.9023e-05	0.0028595	TCF4	transcription factor 4		STAP2	55620	-0.36292	478.21	0.10828	-3.3516	0.00080345	0.035676	STAP2	signal transducing adaptor family member 2
TP53INP1	94241	0.46748	826.61	0.11122	4.203	2.6336e-05	0.0020533	TP53INP1	tumor protein p53 inducible nuclear protein 1		MICAL2	9645	-0.36405	748.13	0.10482	-3.4732	0.0005143	0.024988	MICAL2	"microtubule associated monooxygenase, calponin and LIM domain containing 2"
RBM20	282996	0.467	21.281	0.14218	3.2845	0.0010215	0.042543	RBM20	RNA binding motif protein 20		IFNGR1	3459	-0.36506	1237.9	0.10126	-3.6051	0.00031207	0.01711	IFNGR1	interferon gamma receptor 1
FAM178A	FAM178A	0.45725	342.24	0.12822	3.5661	0.00036239	0.019208	FAM178A	NA		LDLR	3949	-0.36745	6679.9	0.082569	-4.4502	8.5782e-06	0.00077725	LDLR	low density lipoprotein receptor
MCOLN3	55283	0.45708	211.51	0.12977	3.5223	0.0004279	0.021818	MCOLN3	mucolipin 3		NAMPT	10135	-0.36764	3019.4	0.09982	-3.683	0.00023048	0.01338	NAMPT	nicotinamide phosphoribosyltransferase
CPA4	51200	0.4511	2735.8	0.088744	5.0832	3.7119e-07	4.6959e-05	CPA4	carboxypeptidase A4		KRT16	3868	-0.36906	1836.5	0.11087	-3.3289	0.00087188	0.037716	KRT16	keratin 16
PRKACB	5567	0.45051	150.27	0.13707	3.2868	0.0010133	0.042462	PRKACB	protein kinase cAMP-activated catalytic subunit beta		PTAFR	5724	-0.36972	1840.1	0.087389	-4.2307	2.3298e-05	0.0018487	PTAFR	platelet activating factor receptor
SLAMF7	57823	0.44487	269.56	0.12819	3.4703	0.00051991	0.02517	SLAMF7	SLAM family member 7		TAP1	6890	-0.37329	649.42	0.098855	-3.7762	0.00015925	0.0096632	TAP1	"transporter 1, ATP binding cassette subfamily B member"
SCOC	60592	0.44297	401.3	0.1337	3.3131	0.00092265	0.039379	SCOC	short coiled-coil protein		ALDH1A3	220	-0.37557	14552	0.082948	-4.5277	5.9617e-06	0.00055136	ALDH1A3	aldehyde dehydrogenase 1 family member A3
AQP3	360	0.44259	2074.4	0.093009	4.7586	1.9494e-06	0.00020913	AQP3	aquaporin 3 (Gill blood group)		SLC11A2	4891	-0.37673	691.02	0.10389	-3.6263	0.00028753	0.016133	SLC11A2	solute carrier family 11 member 2
MUC20	200958	0.43376	1314.8	0.11903	3.6442	0.0002682	0.015304	MUC20	"mucin 20, cell surface associated"		IDI1	3422	-0.37815	2301	0.086991	-4.347	1.3801e-05	0.0011863	IDI1	isopentenyl-diphosphate delta isomerase 1
FOXO1	2308	0.43265	345.2	0.11826	3.6584	0.00025379	0.014544	FOXO1	forkhead box O1		HERC6	55008	-0.37991	323.79	0.11615	-3.2708	0.0010724	0.044385	HERC6	HECT and RLD domain containing E3 ubiquitin protein ligase family member 6
LCA5	167691	0.42741	189.05	0.13205	3.2367	0.001209	0.048396	LCA5	lebercilin LCA5		HDGF	3068	-0.38192	9219.4	0.077755	-4.9118	9.0263e-07	0.00010525	HDGF	heparin binding growth factor
NR1D2	9975	0.42703	311.32	0.12263	3.4824	0.00049694	0.02459	NR1D2	nuclear receptor subfamily 1 group D member 2		FAM129A	FAM129A	0.37467	505.75	0.10957	3.4196	0.00062717	0.029407	FAM129A	NA
ENDOD1	23052	0.42564	1565.8	0.089238	4.7697	1.8449e-06	0.0001999	ENDOD1	endonuclease domain containing 1		SQRDL	SQRDL	-0.38516	2038	0.10266	-3.7517	0.00017566	0.010563	SQRDL	NA
PRSS23	11098	0.41542	4901.4	0.085674	4.8489	1.2415e-06	0.0001423	PRSS23	serine protease 23		STK25	10494	-0.38801	1209.9	0.10655	-3.6417	0.00027084	0.015325	STK25	serine/threonine kinase 25
NPNT	255743	0.41472	381.35	0.12395	3.3458	0.00082056	0.035878	NPNT	nephronectin		IGFBP3	3486	-0.38874	2005.7	0.10917	-3.5608	0.00036978	0.019523	IGFBP3	insulin like growth factor binding protein 3
CENPF	1063	0.41297	654.02	0.11631	3.5507	0.00038427	0.020051	CENPF	centromere protein F		TUBB4B	10383	-0.38926	5677.3	0.088383	-4.4042	1.0618e-05	0.00094299	TUBB4B	tubulin beta 4B class IVb
FAT4	79633	0.41137	268.28	0.12219	3.3666	0.00076109	0.034481	FAT4	FAT atypical cadherin 4		TUBA4A	7277	-0.39291	7603.6	0.089692	-4.3807	1.183e-05	0.0010301	TUBA4A	tubulin alpha 4a
ADD3	120	0.40995	1506.7	0.095042	4.3134	1.6078e-05	0.0013475	ADD3	adducin 3		PRELID1	27166	-0.39488	1880.5	0.10435	-3.7842	0.00015423	0.0095344	PRELID1	PRELI domain containing 1
SMEK2	SMEK2	0.40761	904.81	0.11386	3.5799	0.00034375	0.018438	SMEK2	NA		CD82	3732	-0.39615	1817.8	0.10287	-3.8508	0.00011773	0.0076638	CD82	CD82 molecule
PALMD	54873	0.40575	284.82	0.12514	3.2424	0.0011851	0.047582	PALMD	palmdelphin		ANXA3	306	-0.39923	4778	0.095286	-4.1898	2.7915e-05	0.0021391	ANXA3	annexin A3
GPSM2	29899	0.40431	411.7	0.12048	3.3557	0.00079155	0.035558	GPSM2	G protein signaling modulator 2		CDC25B	994	-0.3995	375.95	0.11321	-3.5287	0.00041757	0.021373	CDC25B	cell division cycle 25B
NMRK1	54981	0.4014	272.35	0.12415	3.2331	0.0012246	0.048874	NMRK1	nicotinamide riboside kinase 1		IFI44L	10964	-0.40446	134.23	0.12291	-3.2906	0.00099968	0.042024	IFI44L	interferon induced protein 44 like
SLC26A2	1836	0.39895	358.19	0.11473	3.4773	0.00050643	0.024876	SLC26A2	solute carrier family 26 member 2		KIAA0247	KIAA0247	-0.40499	1061.6	0.092405	-4.3828	1.1715e-05	0.0010267	KIAA0247	NA
CCDC14	64770	0.39553	577.85	0.10218	3.8709	0.00010843	0.0071625	CCDC14	coiled-coil domain containing 14		TUBA1B	10376	-0.41047	6545.2	0.095531	-4.2967	1.7335e-05	0.0014174	TUBA1B	tubulin alpha 1b
KCNMA1	3778	0.39397	442.07	0.1093	3.6046	0.0003126	0.01711	KCNMA1	potassium calcium-activated channel subfamily M alpha 1		MFSD2A	84879	-0.41149	489.74	0.11386	-3.6139	0.00030157	0.016711	MFSD2A	major facilitator superfamily domain containing 2A
FLRT3	23767	0.3926	653.88	0.11107	3.5348	0.00040802	0.020964	FLRT3	fibronectin leucine rich transmembrane protein 3		SLC43A3	29015	-0.41226	359.57	0.11354	-3.631	0.00028232	0.015907	SLC43A3	solute carrier family 43 member 3
RPL9	6133	0.38872	12587	0.089831	4.3272	1.5099e-05	0.0012815	RPL9	ribosomal protein L9		RFTN1	23180	-0.41238	462.72	0.10853	-3.7998	0.00014479	0.0092339	RFTN1	"raftlin, lipid raft linker 1"
DEK	7913	0.38503	1216.2	0.08948	4.3029	1.6855e-05	0.0013934	DEK	DEK proto-oncogene		VEGFA	7422	-0.41309	3239.3	0.080823	-5.111	3.2048e-07	4.1323e-05	VEGFA	vascular endothelial growth factor A
F3	2152	0.38468	12707	0.080657	-4.7693	1.8484e-06	0.0001999	F3	"coagulation factor III, tissue factor"		ACTN1	87	-0.41318	10420	0.10451	-3.9535	7.7016e-05	0.0053512	ACTN1	actinin alpha 1
NR2F2	7026	0.37069	2309.8	0.096249	3.8514	0.00011744	0.0076638	NR2F2	nuclear receptor subfamily 2 group F member 2		SPRR1B	6699	-0.41739	2565.7	0.12312	-3.3901	0.00069872	0.032421	SPRR1B	small proline rich protein 1B
SPARC	6678	0.36711	1084	0.097327	3.7719	0.00016203	0.0097873	SPARC	secreted protein acidic and cysteine rich		NCF2	4688	-0.41781	426.7	0.11472	-3.6421	0.00027044	0.015325	NCF2	neutrophil cytosolic factor 2
PDCD4	27250	0.36426	4540.6	0.086703	4.2012	2.655e-05	0.002058	PDCD4	programmed cell death 4		KCTD11	147040	-0.42319	4013.7	0.079774	-5.3049	1.1276e-07	1.6086e-05	KCTD11	potassium channel tetramerization domain containing 11
DST	667	0.35451	18866	0.09095	3.8979	9.7046e-05	0.0065069	DST	dystonin		DDX58	23586	-0.4247	398.43	0.12224	-3.4742	0.00051228	0.024988	DDX58	DExD/H-box helicase 58
FYB	FYB	0.35013	2328.6	0.094527	3.704	0.00021221	0.012536	FYB	NA		SEMA7A	8482	-0.42476	632	0.11189	-3.7962	0.00014693	0.0092503	SEMA7A	semaphorin 7A (John Milton Hagen blood group)
MTUS1	57509	0.34378	1285.1	0.099417	3.4579	0.00054435	0.025978	MTUS1	microtubule associated scaffold protein 1		EPHA2	1969	-0.42758	2653.6	0.10401	-4.1111	3.9371e-05	0.0028694	EPHA2	EPH receptor A2
FAT2	2196	0.33776	6527.6	0.082743	4.082	4.4648e-05	0.003219	FAT2	FAT atypical cadherin 2		ZC3H12C	85463	-0.42887	255.9	0.12813	-3.3471	0.00081659	0.035878	ZC3H12C	zinc finger CCCH-type containing 12C
GBP6	163351	0.33472	1725.1	0.093127	3.5943	0.00032527	0.017731	GBP6	guanylate binding protein family member 6		NEURL1B	54492	-0.42895	700.21	0.099045	-4.3309	1.4851e-05	0.0012685	NEURL1B	neuralized E3 ubiquitin protein ligase 1B
SCP2	6342	0.33322	2048.3	0.098897	3.3694	0.00075341	0.034365	SCP2	sterol carrier protein 2		C15orf52	C15orf52	-0.42904	1715.4	0.091425	-4.6929	2.6941e-06	0.00027417	C15orf52	NA
NRP1	8829	0.33257	1110.6	0.094981	3.5015	0.00046269	0.023326	NRP1	neuropilin 1		TNFRSF10A	8797	-0.4297	516.27	0.10354	-4.1502	3.3225e-05	0.0025172	TNFRSF10A	TNF receptor superfamily member 10a
CTDSPL	10217	0.3307	1183.6	0.095414	3.466	0.00052828	0.025301	CTDSPL	CTD small phosphatase like		HYI	81888	-0.43289	373.39	0.11402	-3.7966	0.0001467	0.0092503	HYI	hydroxypyruvate isomerase (putative)
ERF	2077	0.32086	1450.3	0.098628	3.2533	0.0011408	0.046217	ERF	ETS2 repressor factor		ETS1	2113	-0.43368	1361.7	0.10518	-4.1234	3.734e-05	0.0027512	ETS1	"ETS proto-oncogene 1, transcription factor"
GCLC	2729	0.32076	2087.2	0.089924	3.567	0.00036105	0.019208	GCLC	glutamate-cysteine ligase catalytic subunit		SAMD4A	23034	-0.43527	721.01	0.099555	-4.3721	1.2305e-05	0.0010646	SAMD4A	sterile alpha motif domain containing 4A
TIMP3	7078	0.30677	3004.9	0.087355	3.5118	0.00044515	0.022612	TIMP3	TIMP metallopeptidase inhibitor 3		TRAF3	7187	-0.43528	578.62	0.10726	-4.0582	4.9459e-05	0.0035093	TRAF3	TNF receptor associated factor 3
ACSL1	2180	0.29812	1435.9	0.086928	3.4295	0.00060467	0.028652	ACSL1	acyl-CoA synthetase long chain family member 1		KRT17	3872	-0.4353	40540	0.08496	-5.1236	2.9978e-07	3.9029e-05	KRT17	keratin 17
DSG3	1830	0.26387	6164.7	0.081643	3.232	0.0012293	0.048917	DSG3	desmoglein 3		FDPS	2224	-0.43813	4850.9	0.092264	-4.7487	2.0475e-06	0.00021659	FDPS	farnesyl diphosphate synthase
											CCDC24	149473	-0.44457	184.2	0.1363	-3.2618	0.0011071	0.045261	CCDC24	coiled-coil domain containing 24
											PTGS2	5743	-0.4458	401.09	0.1179	-3.7813	0.00015602	0.009535	PTGS2	prostaglandin-endoperoxide synthase 2
											HSD11B1	3290	-0.44626	1181.5	0.10526	-4.2396	2.2397e-05	0.0017984	HSD11B1	hydroxysteroid 11-beta dehydrogenase 1
											WWC1	23286	-0.44822	973.19	0.094465	-4.7448	2.0875e-06	0.0002187	WWC1	WW and C2 domain containing 1
											GJB2	2706	-0.44865	2478.8	0.084265	-5.3242	1.0139e-07	1.462e-05	GJB2	gap junction protein beta 2
											SBNO2	22904	-0.44886	645.4	0.12156	-3.6925	0.00022209	0.012949	SBNO2	strawberry notch homolog 2
											WNT7A	7476	-0.45086	520.49	0.11441	-3.9409	8.1183e-05	0.0056117	WNT7A	Wnt family member 7A
											SLAMF9	89886	-0.45274	166.91	0.13672	-3.3115	0.00092796	0.039379	SLAMF9	SLAM family member 9
											ZSWIM4	65249	-0.45291	449.93	0.11608	-3.9018	9.5495e-05	0.0064351	ZSWIM4	zinc finger SWIM-type containing 4
											SAMD9L	219285	-0.45546	239.15	0.13607	-3.3474	0.00081586	0.035878	SAMD9L	sterile alpha motif domain containing 9 like
											CXCL16	58191	-0.45672	1009.9	0.098315	-4.6455	3.3929e-06	0.00033455	CXCL16	C-X-C motif chemokine ligand 16
											BID	637	-0.45842	349.66	0.11482	-3.9925	6.5392e-05	0.0045672	BID	BH3 interacting domain death agonist
											OSBP2	23762	-0.46324	123.97	0.14179	-3.2671	0.0010866	0.04456	OSBP2	oxysterol binding protein 2
											ASS1	445	-0.46369	1468.2	0.091176	-5.0857	3.6635e-07	4.6788e-05	ASS1	argininosuccinate synthase 1
											TLCD1	116238	-0.46761	185.19	0.13775	-3.3947	0.00068712	0.031994	TLCD1	TLC domain containing 1
											ANGPTL4	51129	-0.46953	4355.6	0.099177	-4.7343	2.1983e-06	0.00022852	ANGPTL4	angiopoietin like 4
											STAT1	6772	-0.4737	1739.8	0.091502	-5.1769	2.2555e-07	2.9946e-05	STAT1	signal transducer and activator of transcription 1
											ITGA5	3678	-0.47493	5034.2	0.08311	-5.7145	1.1002e-08	1.8676e-06	ITGA5	integrin subunit alpha 5
											PRSS3	5646	-0.48195	114.39	0.14612	-3.2983	0.00097269	0.041018	PRSS3	serine protease 3
											IFI6	2537	-0.49295	203.7	0.13039	-3.7806	0.00015643	0.009535	IFI6	interferon alpha inducible protein 6
											TNC	3371	-0.49356	2957.7	0.097921	-5.0404	4.6448e-07	5.7674e-05	TNC	tenascin C
											TRIM47	91107	-0.494	125.44	0.14867	-3.3227	0.00089153	0.038442	TRIM47	tripartite motif containing 47
											ALOX15B	247	-0.50086	1418.4	0.094989	-5.2728	1.3433e-07	1.8764e-05	ALOX15B	arachidonate 15-lipoxygenase type B
											IRAK3	11213	-0.50297	134.19	0.14459	-3.4785	0.00050419	0.024857	IRAK3	interleukin 1 receptor associated kinase 3
											PLAU	5328	-0.50516	10479	0.083213	-6.0707	1.2736e-09	2.549e-07	PLAU	"plasminogen activator, urokinase"
											C2orf54	C2orf54	-0.50956	111.87	0.15231	-3.3455	0.00082136	0.035878	C2orf54	NA
											S100A7	6278	-0.51017	10.731	0.11859	-4.3019	1.6937e-05	0.0013934	S100A7	S100 calcium binding protein A7
											KRT23	25984	-0.51426	907.37	0.10278	-5.0037	5.6242e-07	6.8564e-05	KRT23	keratin 23
											P2RY6	5031	-0.5183	44.547	0.15392	-3.3674	0.00075871	0.034481	P2RY6	pyrimidinergic receptor P2Y6
											NRCAM	4897	-0.51964	56.836	0.15404	-3.3734	0.00074251	0.033983	NRCAM	neuronal cell adhesion molecule
											SGPP2	130367	-0.52387	94.903	0.14759	-3.5494	0.00038605	0.020066	SGPP2	sphingosine-1-phosphate phosphatase 2
											C1S	716	-0.52518	162.15	0.14622	-3.5918	0.00032841	0.01783	C1S	complement C1s
											SMTN	6525	-0.52641	1337	0.11626	-4.528	5.9548e-06	0.00055136	SMTN	smoothelin
											HCAR3	8843	-0.52649	474.25	0.1122	-4.6925	2.6988e-06	0.00027417	HCAR3	hydroxycarboxylic acid receptor 3
											FOSL1	8061	-0.52683	1187.6	0.096679	-5.4493	5.0569e-08	7.4519e-06	FOSL1	"FOS like 1, AP-1 transcription factor subunit"
											OTUB2	78990	-0.52822	522.84	0.11265	-4.6889	2.7473e-06	0.00027601	OTUB2	"OTU deubiquitinase, ubiquitin aldehyde binding 2"
											FAM167A	83648	-0.52876	47.411	0.15429	-3.427	0.00061035	0.028719	FAM167A	family with sequence similarity 167 member A
											SLC25A37	51312	-0.52963	428.2	0.11078	-4.7807	1.7464e-06	0.00019623	SLC25A37	solute carrier family 25 member 37
											POU2F2	5452	-0.53359	162.59	0.13573	-3.9313	8.4478e-05	0.0058095	POU2F2	POU class 2 homeobox 2
											ZBED2	79413	-0.53624	1000.5	0.10325	-5.1935	2.0641e-07	2.8244e-05	ZBED2	zinc finger BED-type containing 2
											IFIT1	3434	-0.54001	192.1	0.14605	-3.6975	0.00021778	0.012753	IFIT1	interferon induced protein with tetratricopeptide repeats 1
											IFIT3	3437	-0.54502	352.52	0.13393	-4.0695	4.7118e-05	0.0033609	IFIT3	interferon induced protein with tetratricopeptide repeats 3
											FEZ1	9638	-0.5486	1017	0.10461	-5.2442	1.5699e-07	2.1704e-05	FEZ1	fasciculation and elongation protein zeta 1
											VNN3	55350	-0.55327	14.915	0.13189	-4.195	2.7288e-05	0.0021031	VNN3	vanin 3
											IFIH1	64135	-0.55567	298.69	0.11791	-4.7125	2.4467e-06	0.00025239	IFIH1	interferon induced with helicase C domain 1
											GBP5	115362	-0.55631	28.632	0.14455	-3.8484	0.00011887	0.0077008	GBP5	guanylate binding protein 5
											SPRR1A	6698	-0.5607	225.33	0.13278	-4.2227	2.414e-05	0.0019043	SPRR1A	small proline rich protein 1A
											LTB	4050	-0.56313	27.105	0.14823	-3.799	0.00014529	0.0092339	LTB	lymphotoxin beta
											PRDM1	639	-0.56453	239.92	0.12451	-4.5339	5.7913e-06	0.00054691	PRDM1	PR/SET domain 1
											MMP13	4322	-0.56468	70.503	0.15417	-3.6626	0.00024965	0.014368	MMP13	matrix metallopeptidase 13
											RELB	5971	-0.56723	124.42	0.14786	-3.8364	0.00012485	0.008049	RELB	"RELB proto-oncogene, NF-kB subunit"
											NEDD9	4739	-0.56827	903.29	0.097474	-5.83	5.5425e-09	9.91e-07	NEDD9	"neural precursor cell expressed, developmentally down-regulated 9"
											IL7R	3575	-0.57129	111.02	0.14735	-3.8771	0.00010572	0.0070535	IL7R	interleukin 7 receptor
											BCL3	602	-0.57674	362.62	0.12522	-4.6057	4.1118e-06	0.00039956	BCL3	BCL3 transcription coactivator
											CXCL6	6372	-0.57738	28.965	0.14699	-3.9279	8.5692e-05	0.0058629	CXCL6	C-X-C motif chemokine ligand 6
											PLAUR	5329	-0.58096	614.47	0.1101	-5.2767	1.3153e-07	1.8566e-05	PLAUR	"plasminogen activator, urokinase receptor"
											RHOV	171177	-0.58239	518.89	0.10513	-5.5395	3.0331e-08	4.8422e-06	RHOV	ras homolog family member V
											COL8A1	1295	-0.58425	687.25	0.10019	-5.8315	5.4925e-09	9.91e-07	COL8A1	collagen type VIII alpha 1 chain
											PARP9	83666	-0.58802	863.46	0.10002	-5.879	4.1285e-09	7.5839e-07	PARP9	poly(ADP-ribose) polymerase family member 9
											SAMHD1	25939	-0.59353	198.92	0.13491	-4.3995	1.0852e-05	0.00095744	SAMHD1	SAM and HD domain containing deoxynucleoside triphosphate triphosphohydrolase 1
											CDC42EP2	10435	-0.59515	354.19	0.12139	-4.9027	9.4549e-07	0.0001093	CDC42EP2	CDC42 effector protein 2
											S100A12	6283	-0.59533	53.04	0.15432	-3.8579	0.00011437	0.007518	S100A12	S100 calcium binding protein A12
											LCN2	3934	-0.5983	6386.3	0.11527	-5.1905	2.0976e-07	2.8413e-05	LCN2	lipocalin 2
											TUBA1C	84790	-0.59952	3536.1	0.092526	-6.4794	9.206e-11	2.1285e-08	TUBA1C	tubulin alpha 1c
											DRAM1	55332	-0.6028	569	0.10777	-5.5935	2.2255e-08	3.5957e-06	DRAM1	DNA damage regulated autophagy modulator 1
											SERPINB2	5055	-0.60351	3748.3	0.10899	-5.5373	3.0724e-08	4.8472e-06	SERPINB2	serpin family B member 2
											CRCT1	54544	-0.60586	110	0.14995	-4.0404	5.3359e-05	0.003766	CRCT1	cysteine rich C-terminal 1
											ADRB2	154	-0.60832	595.16	0.10499	-5.7938	6.8794e-09	1.2139e-06	ADRB2	adrenoceptor beta 2
											C8orf4	C8orf4	-0.61027	52.894	0.15274	-3.9955	6.4548e-05	0.0045318	C8orf4	NA
											BMP2	650	-0.61168	241.37	0.1282	-4.7713	1.8301e-06	0.0001999	BMP2	bone morphogenetic protein 2
											S100P	6286	-0.61425	685.7	0.098012	-6.2671	3.6779e-10	8.2201e-08	S100P	S100 calcium binding protein P
											MRGPRX3	117195	-0.61883	26.45	0.14618	-4.2334	2.3017e-05	0.0018372	MRGPRX3	MAS related GPR family member X3
											TGM2	7052	-0.62511	3354.3	0.10439	-5.9882	2.1215e-09	4.0642e-07	TGM2	transglutaminase 2
											MAP3K8	1326	-0.62538	70.324	0.15165	-4.1239	3.7248e-05	0.0027512	MAP3K8	mitogen-activated protein kinase kinase kinase 8
											TLR2	7097	-0.62653	119.57	0.15135	-4.1397	3.4771e-05	0.0026049	TLR2	toll like receptor 2
											RHOF	54509	-0.63072	432.66	0.1217	-5.1827	2.1866e-07	2.9322e-05	RHOF	"ras homolog family member F, filopodia associated"
											DTX2	113878	-0.635	1293.3	0.12357	-5.1388	2.7654e-07	3.6357e-05	DTX2	deltex E3 ubiquitin ligase 2
											XDH	7498	-0.63627	692.43	0.10393	-6.1222	9.2317e-10	1.9343e-07	XDH	xanthine dehydrogenase
											HELZ2	85441	-0.6377	195.66	0.14883	-4.2848	1.8287e-05	0.0014862	HELZ2	helicase with zinc finger 2
											BST2	684	-0.64033	55.33	0.15434	-4.1489	3.3413e-05	0.0025173	BST2	bone marrow stromal cell antigen 2
											TRIML2	205860	-0.64366	46.969	0.15404	-4.1784	2.9357e-05	0.0022368	TRIML2	tripartite motif family like 2
											MMP1	4312	-0.6466	512.47	0.11295	-5.7248	1.0358e-08	1.7807e-06	MMP1	matrix metallopeptidase 1
											EFNA1	1942	-0.65125	1304.8	0.095187	-6.8417	7.8233e-12	1.9428e-09	EFNA1	ephrin A1
											PARP12	64761	-0.65273	353.55	0.11471	-5.6904	1.2674e-08	2.1246e-06	PARP12	poly(ADP-ribose) polymerase family member 12
											SERPINB1	1992	-0.65532	1810.2	0.094619	-6.9258	4.3342e-12	1.1177e-09	SERPINB1	serpin family B member 1
											IFITM3	10410	-0.66107	2124	0.11044	-5.9858	2.1532e-09	4.0668e-07	IFITM3	interferon induced transmembrane protein 3
											KRT24	192666	-0.691	33.579	0.15127	-4.568	4.9248e-06	0.00047173	KRT24	keratin 24
											KYNU	8942	-0.70291	1282	0.11481	-6.1226	9.2061e-10	1.9343e-07	KYNU	kynureninase
											PLSCR1	5359	-0.70453	440.45	0.11573	-6.0876	1.1465e-09	2.3295e-07	PLSCR1	phospholipid scramblase 1
											MYEOV	26579	-0.71734	68.781	0.15301	-4.6881	2.758e-06	0.00027601	MYEOV	myeloma overexpressed
											IFI44	10561	-0.71928	280.84	0.12027	-5.9808	2.2209e-09	4.1363e-07	IFI44	interferon induced protein 44
											TNF	7124	-0.72256	35.118	0.15217	-4.7483	2.0512e-06	0.00021659	TNF	tumor necrosis factor
											IRF7	3665	-0.73718	54.891	0.15423	-4.7797	1.7559e-06	0.00019623	IRF7	interferon regulatory factor 7
											G0S2	50486	-0.73797	2427.7	0.10074	-7.3256	2.3788e-13	6.51e-11	G0S2	G0/G1 switch 2
											CYP27B1	1594	-0.74178	92.56	0.14989	-4.9488	7.4656e-07	8.9387e-05	CYP27B1	cytochrome P450 family 27 subfamily B member 1
											TNFSF14	8740	-0.74305	33.039	0.15102	-4.9201	8.6502e-07	0.00010175	TNFSF14	TNF superfamily member 14
											ITGB3	3690	-0.7479	91.46	0.14913	-5.0151	5.2995e-07	6.5199e-05	ITGB3	integrin subunit beta 3
											KRT4	3851	-0.74917	355.39	0.13563	-5.5236	3.3219e-08	5.1798e-06	KRT4	keratin 4
											TYMP	1890	-0.7552	373.97	0.13759	-5.4889	4.0442e-08	6.2337e-06	TYMP	thymidine phosphorylase
											SOCS3	9021	-0.76786	189.92	0.1352	-5.6794	1.3518e-08	2.238e-06	SOCS3	suppressor of cytokine signaling 3
											PDGFB	5155	-0.7864	226.12	0.12884	-6.1036	1.0373e-09	2.14e-07	PDGFB	platelet derived growth factor subunit B
											NFKBIZ	64332	-0.80504	1147.1	0.098821	-8.1465	3.7457e-16	1.196e-13	NFKBIZ	NFKB inhibitor zeta
											EDN1	1906	-0.82213	254.49	0.12899	-6.3736	1.846e-10	4.1957e-08	EDN1	endothelin 1
											IER3	8870	-0.85559	5053	0.093774	-9.1239	7.2452e-20	2.8576e-17	IER3	immediate early response 3
											NFKB2	4791	-0.86093	1182.1	0.097706	-8.8114	1.2358e-18	4.3612e-16	NFKB2	nuclear factor kappa B subunit 2
											VNN1	8876	-0.87019	49.189	0.15424	-5.6417	1.6841e-08	2.7542e-06	VNN1	vanin 1
											IVL	3713	-0.87478	2144.9	0.11274	-7.759	8.5629e-15	2.4432e-12	IVL	involucrin
											IL1A	3552	-0.90381	2100.5	0.11271	-8.019	1.0661e-15	3.177e-13	IL1A	interleukin 1 alpha
											MX2	4600	-0.91948	60.845	0.15317	-6.003	1.9375e-09	3.7655e-07	MX2	MX dynamin like GTPase 2
											PI3	5266	-0.94839	71.218	0.15381	-6.1662	6.9968e-10	1.5381e-07	PI3	peptidase inhibitor 3
											MAFF	23764	-0.95302	447.45	0.11316	-8.4221	3.6995e-17	1.21e-14	MAFF	MAF bZIP transcription factor F
											IL1B	3553	-0.96524	4400.8	0.089567	-10.777	4.4359e-27	2.5863e-24	IL1B	interleukin 1 beta
											S100A9	6280	-1.0222	12313	0.08298	-12.319	7.1852e-35	7.4118e-32	S100A9	S100 calcium binding protein A9
											HEPHL1	341208	-1.0264	230.39	0.12657	-8.1094	5.0853e-16	1.5859e-13	HEPHL1	hephaestin like 1
											IL32	9235	-1.0607	858.41	0.10437	-10.163	2.9044e-24	1.4425e-21	IL32	interleukin 32
											OAS2	4939	-1.074	662.43	0.11087	-9.687	3.4238e-22	1.4348e-19	OAS2	2'-5'-oligoadenylate synthetase 2
											SLC6A14	11254	-1.0838	1659.9	0.097174	-11.153	6.9158e-29	5.1522e-26	SLC6A14	solute carrier family 6 member 14
											IRF9	10379	-1.1051	677.23	0.099225	-11.137	8.2474e-29	5.8209e-26	IRF9	interferon regulatory factor 9
											C15orf48	84419	-1.1055	897.04	0.095218	-11.61	3.6656e-31	3.277e-28	C15orf48	chromosome 15 open reading frame 48
											CXCL2	2920	-1.1072	592.66	0.12427	-8.909	5.1495e-19	1.8663e-16	CXCL2	C-X-C motif chemokine ligand 2
											OAS3	4940	-1.1117	976.32	0.11225	-9.9039	4.005e-23	1.7902e-20	OAS3	2'-5'-oligoadenylate synthetase 3
											BCL2A1	597	-1.1176	66.232	0.15431	-7.2423	4.4129e-13	1.1835e-10	BCL2A1	BCL2 related protein A1
											CSF2	1437	-1.1361	45.551	0.1528	-7.435	1.046e-13	2.9222e-11	CSF2	colony stimulating factor 2
											HBEGF	1839	-1.1399	989.2	0.099745	-11.428	3.0394e-30	2.3975e-27	HBEGF	heparin binding EGF like growth factor
											PLAT	5327	-1.1531	444.1	0.11682	-9.8712	5.5488e-23	2.4003e-20	PLAT	"plasminogen activator, tissue type"
											LIF	3976	-1.1532	972.42	0.099779	-11.558	6.7231e-31	5.6348e-28	LIF	LIF interleukin 6 family cytokine
											TNIP1	10318	-1.1643	4659.6	0.083744	-13.904	6.0124e-44	1.0078e-40	TNIP1	TNFAIP3 interacting protein 1
											C1QTNF1	114897	-1.1701	112.47	0.14851	-7.879	3.3e-15	9.6204e-13	C1QTNF1	C1q and TNF related 1
											SERPINA3	12	-1.1947	2126.7	0.12012	-9.9461	2.6228e-23	1.2562e-20	SERPINA3	serpin family A member 3
											IRAK2	3656	-1.1965	190.4	0.13339	-8.9701	2.9628e-19	1.1352e-16	IRAK2	interleukin 1 receptor associated kinase 2
											OAS1	4938	-1.244	197.53	0.13572	-9.1655	4.9335e-20	2.0048e-17	OAS1	2'-5'-oligoadenylate synthetase 1
											XAF1	54739	-1.2471	94.734	0.15422	-8.0865	6.1382e-16	1.8708e-13	XAF1	XIAP associated factor 1
											TNFAIP2	7127	-1.2678	736.15	0.11888	-10.665	1.481e-26	8.2751e-24	TNFAIP2	TNF alpha induced protein 2
											CXCL1	2919	-1.2721	1801.8	0.093967	-13.538	9.3245e-42	1.3894e-38	CXCL1	C-X-C motif chemokine ligand 1
											BIRC3	330	-1.282	269.89	0.12917	-9.9252	3.236e-23	1.4964e-20	BIRC3	baculoviral IAP repeat containing 3
											CXCL3	2921	-1.2936	156.23	0.15146	-8.5407	1.3342e-17	4.4727e-15	CXCL3	C-X-C motif chemokine ligand 3
											PGLYRP4	57115	-1.3096	104.2	0.14667	-8.9285	4.3195e-19	1.609e-16	PGLYRP4	peptidoglycan recognition protein 4
											SOD2	6648	-1.3234	2001.7	0.10362	-12.772	2.352e-37	3.1541e-34	SOD2	superoxide dismutase 2
											SPRR2E	6704	-1.3417	47.135	0.15323	-8.7561	2.0216e-18	6.9511e-16	SPRR2E	small proline rich protein 2E
											SPRR2A	6700	-1.3463	506.59	0.12371	-10.883	1.3948e-27	8.5018e-25	SPRR2A	small proline rich protein 2A
											ZC3H12A	80149	-1.4002	870.76	0.11402	-12.28	1.1588e-34	1.11e-31	ZC3H12A	zinc finger CCCH-type containing 12A
											TNFAIP3	7128	-1.4397	2289.1	0.0955	-15.075	2.3521e-51	6.3084e-48	TNFAIP3	TNF alpha induced protein 3
											PDZK1IP1	10158	-1.5141	133.03	0.14791	-10.236	1.3644e-24	7.0372e-22	PDZK1IP1	PDZK1 interacting protein 1
											MMP9	4318	-1.5215	318.36	0.14452	-10.528	6.3845e-26	3.4247e-23	MMP9	matrix metallopeptidase 9
											CFB	629	-1.5634	789.4	0.11202	-13.957	2.856e-44	5.4713e-41	CFB	complement factor B
											ICAM1	3383	-1.5713	1885	0.11191	-14.041	8.7299e-45	1.9511e-41	ICAM1	intercellular adhesion molecule 1
											S100A8	6279	-1.6127	1707.4	0.10616	-15.191	4.0365e-52	1.3532e-48	S100A8	S100 calcium binding protein A8
											CSF3	1440	-1.6959	68.054	0.1538	-11.027	2.8385e-28	1.8126e-25	CSF3	colony stimulating factor 3
											MX1	4599	-1.7731	427.77	0.1393	-12.729	4.0698e-37	4.9614e-34	MX1	MX dynamin like GTPase 1
											CXCL5	6374	-1.8864	104.68	0.15195	-12.415	2.1795e-35	2.4356e-32	CXCL5	C-X-C motif chemokine ligand 5
											SAA2	6289	-2.0679	575.93	0.10837	-19.082	3.5722e-81	4.7903e-77	SAA2	serum amyloid A2
											IL36G	56300	-2.0691	271.41	0.13018	-15.894	6.9842e-57	4.6829e-53	IL36G	interleukin 36 gamma
											SPRR2D	6703	-2.1217	365.31	0.13783	-15.394	1.7936e-53	8.0176e-50	SPRR2D	small proline rich protein 2D

## Sheet: COVID-19 specific DEGs
Upregulated DEGs										Downregulated DEGs
Symbols	EntrezID	logFC	baseMean	lfcSE	stat	P.Value	adj.P.Val	Name		Symbols	EntrezID	logFC	baseMean	lfcSE	stat	P.Value	adj.P.Val	Name
IFITM10	402778	1.0377	194.45	0.1455	7.1319	9.8999e-13	2.6031e-10	interferon induced transmembrane protein 10		SAT1	6303	-0.27638	16712	0.08064	-3.4273	0.0006096	0.028719	spermidine/spermine N1-acetyltransferase 1
CXCL14	9547	0.8338	100.64	0.15214	5.4803	4.2459e-08	6.4702e-06	C-X-C motif chemokine ligand 14		TUFM	7284	-0.27641	2721.6	0.084553	-3.2691	0.001079	0.044385	"Tu translation elongation factor, mitochondrial"
MYLK	4638	0.83025	90.676	0.15173	5.4718	4.4539e-08	6.7109e-06	myosin light chain kinase		ACLY	47	-0.27687	7553.6	0.082519	-3.3553	0.00079283	0.035558	ATP citrate lyase
OLFML2A	169611	0.79462	413.24	0.11486	6.918	4.5822e-12	1.1594e-09	olfactomedin like 2A		SH3PXD2B	285590	-0.27699	2177.2	0.084724	-3.2694	0.0010778	0.044385	SH3 and PX domains 2B
MXRA5	25878	0.76162	721.64	0.11236	6.7786	1.2137e-11	2.9592e-09	matrix remodeling associated 5		LTBP2	4053	-0.28755	2585.6	0.088279	-3.2573	0.0011249	0.045712	latent transforming growth factor beta binding protein 2
METTL7A	25840	0.74126	149.49	0.13875	5.3425	9.1676e-08	1.3363e-05	methyltransferase like 7A		MTSS1	9788	-0.29498	1851.6	0.083189	-3.546	0.0003912	0.020177	MTSS I-BAR domain containing 1
MAP7D2	256714	0.69934	54.277	0.1543	4.5323	5.8357e-06	0.00054725	MAP7 domain containing 2		ELOVL1	64834	-0.2963	1669.3	0.090179	-3.2857	0.0010172	0.042496	ELOVL fatty acid elongase 1
NID1	4811	0.68516	77.585	0.15297	4.4791	7.4954e-06	0.00068377	nidogen 1		NLRP1	22861	-0.30237	1578.5	0.089265	-3.3874	0.00070564	0.032517	NLR family pyrin domain containing 1
SEPP1	SEPP1	0.67311	213.43	0.13351	5.0418	4.6124e-07	5.7674e-05	NA		TRIM16	10626	-0.30428	1768	0.090755	-3.3527	0.0008003	0.035655	tripartite motif containing 16
PPARGC1A	10891	0.63424	76.409	0.15055	4.2128	2.5224e-05	0.0019781	PPARG coactivator 1 alpha		ATP1B1	481	-0.31138	1763.2	0.09109	-3.4183	0.00063005	0.029439	ATPase Na+/K+ transporting subunit beta 1
TSC22D3	1831	0.62678	663	0.10193	6.149	7.7961e-10	1.6862e-07	TSC22 domain family member 3		CCT5	22948	-0.31476	6843.2	0.090094	-3.4937	0.00047637	0.023836	chaperonin containing TCP1 subunit 5
EPHA4	2043	0.61386	165.41	0.13476	4.5554	5.2298e-06	0.00049739	EPH receptor A4		TFPI2	7980	-0.31698	1304.5	0.090316	-3.5096	0.00044872	0.022707	tissue factor pathway inhibitor 2
SESN3	143686	0.60058	1275.7	0.12088	4.9682	6.758e-07	8.1644e-05	sestrin 3		VARS	VARS	-0.31703	1118.2	0.098219	-3.2278	0.0012476	0.0495	NA
NANOS1	340719	0.5911	33.971	0.15132	3.9064	9.3698e-05	0.0063459	nanos C2HC-type zinc finger 1		CSNK1E	1454	-0.3193	1942.2	0.089033	-3.5864	0.00033533	0.018132	casein kinase 1 epsilon
SERPINB13	5275	0.57778	1155.2	0.12358	4.6753	2.9356e-06	0.00029161	serpin family B member 13		UFD1L	UFD1L	-0.31987	1456.4	0.09778	-3.2714	0.0010703	0.044385	NA
STON1	11037	0.56993	30.612	0.15067	3.7825	0.00015525	0.009535	stonin 1		CSRP1	1465	-0.32246	1375.7	0.09282	-3.4741	0.00051266	0.024988	cysteine and glycine rich protein 1
CYP4F3	4051	0.55036	66.767	0.15421	3.5689	0.00035845	0.01915	cytochrome P450 family 4 subfamily F member 3		SDC4	6385	-0.3244	6316.8	0.091346	-3.5513	0.00038334	0.020051	syndecan 4
LRMP	4033	0.54956	96.298	0.1481	3.7108	0.0002066	0.012259	lymphoid restricted membrane protein		COL12A1	1303	-0.32555	2381.4	0.093172	-3.4941	0.0004757	0.023836	collagen type XII alpha 1 chain
CYP2B7P1	CYP2B7P1	0.54671	152.19	0.14433	3.7879	0.00015192	0.0095198	NA		SH3KBP1	30011	-0.32778	1559.8	0.095348	-3.4377	0.00058669	0.027899	SH3 domain containing kinase binding protein 1
SOX6	55553	0.54606	81.095	0.15099	3.6166	0.00029846	0.016608	SRY-box transcription factor 6		RAB11FIP1	80223	-0.32836	2624	0.091086	-3.605	0.0003122	0.01711	RAB11 family interacting protein 1
PROS1	5627	0.54182	330.66	0.11703	4.6298	3.6604e-06	0.00035829	protein S		SMAD3	4088	-0.32876	3876.4	0.084825	-3.8758	0.00010628	0.0070558	SMAD family member 3
VAV3	10451	0.53166	412.33	0.11581	4.591	4.412e-06	0.00042564	vav guanine nucleotide exchange factor 3		ISG20L2	81875	-0.32888	862.74	0.099099	-3.3188	0.00090418	0.038862	interferon stimulated exonuclease gene 20 like 2
PCDH7	5099	0.52585	473.32	0.11018	4.7727	1.8176e-06	0.0001999	protocadherin 7		SEMA4B	10509	-0.33	3632.9	0.10157	-3.2491	0.0011577	0.046763	semaphorin 4B
PADI3	51702	0.52413	433.51	0.11881	4.4116	1.026e-05	0.00091724	peptidyl arginine deiminase 3		GJB3	2707	-0.33537	1422.9	0.094249	-3.5584	0.00037313	0.019622	gap junction protein beta 3
ALDH3A1	218	0.51709	843.86	0.11713	4.4148	1.0113e-05	0.00091013	aldehyde dehydrogenase 3 family member A1		B4GALT2	8704	-0.3361	920.75	0.10138	-3.3151	0.00091607	0.039248	"beta-1,4-galactosyltransferase 2"
LY6D	8581	0.51547	256.11	0.13188	3.9087	9.2805e-05	0.0063174	lymphocyte antigen 6 family member D		TGFA	7039	-0.33654	1634.4	0.096545	-3.4858	0.0004906	0.024366	transforming growth factor alpha
PTPRZ1	5803	0.51212	139.97	0.13771	3.7187	0.00020024	0.011934	protein tyrosine phosphatase receptor type Z1		PSME2	5721	-0.34414	1018.5	0.10335	-3.3298	0.00086915	0.037716	proteasome activator subunit 2
CREG2	200407	0.51064	82.547	0.15209	3.3574	0.00078684	0.035527	cellular repressor of E1A stimulated genes 2		TUBB	203068	-0.34572	13032	0.090842	-3.8057	0.00014139	0.0090723	tubulin beta class I
CDH10	1008	0.50986	56.591	0.15395	3.3118	0.00092694	0.039379	cadherin 10		CDCP1	64866	-0.34863	4169.1	0.080794	-4.3151	1.5953e-05	0.0013455	CUB domain containing protein 1
HSD17B3	3293	0.50298	54.235	0.15428	3.2601	0.0011137	0.045394	hydroxysteroid 17-beta dehydrogenase 3		FLNB	2317	-0.35246	20281	0.081881	-4.3046	1.6732e-05	0.0013934	filamin B
CLCA2	9635	0.49967	3968.3	0.082655	6.0452	1.4923e-09	2.9429e-07	chloride channel accessory 2		LOC100862671	LOC100862671	-0.35945	419.61	0.10889	-3.3009	0.00096384	0.040773	NA
MN1	4330	0.49877	274.46	0.12064	4.1345	3.5567e-05	0.0026497	"MN1 proto-oncogene, transcriptional regulator"		UBE2L6	9246	-0.35952	760.33	0.10132	-3.5484	0.00038764	0.020071	ubiquitin conjugating enzyme E2 L6
IL6R	3570	0.49811	664.99	0.11083	4.4942	6.9848e-06	0.00064155	interleukin 6 receptor		CES1P1	51716	-0.36181	8.8947	0.11154	-3.2436	0.0011803	0.047531	carboxylesterase 1 pseudogene 1
SPTLC3	55304	0.48063	199.96	0.12912	3.7223	0.00019738	0.011817	serine palmitoyltransferase long chain base subunit 3		STAP2	55620	-0.36292	478.21	0.10828	-3.3516	0.00080345	0.035676	signal transducing adaptor family member 2
BLNK	29760	0.47852	181.46	0.13022	3.6747	0.00023815	0.013765	B cell linker		MICAL2	9645	-0.36405	748.13	0.10482	-3.4732	0.0005143	0.024988	"microtubule associated monooxygenase, calponin and LIM domain containing 2"
TCF4	6925	0.47201	375.92	0.11476	4.1132	3.9023e-05	0.0028595	transcription factor 4		IFNGR1	3459	-0.36506	1237.9	0.10126	-3.6051	0.00031207	0.01711	interferon gamma receptor 1
TP53INP1	94241	0.46748	826.61	0.11122	4.203	2.6336e-05	0.0020533	tumor protein p53 inducible nuclear protein 1		NAMPT	10135	-0.36764	3019.4	0.09982	-3.683	0.00023048	0.01338	nicotinamide phosphoribosyltransferase
RBM20	282996	0.467	21.281	0.14218	3.2845	0.0010215	0.042543	RNA binding motif protein 20		KRT16	3868	-0.36906	1836.5	0.11087	-3.3289	0.00087188	0.037716	keratin 16
FAM178A	FAM178A	0.45725	342.24	0.12822	3.5661	0.00036239	0.019208	NA		PTAFR	5724	-0.36972	1840.1	0.087389	-4.2307	2.3298e-05	0.0018487	platelet activating factor receptor
MCOLN3	55283	0.45708	211.51	0.12977	3.5223	0.0004279	0.021818	mucolipin 3		ALDH1A3	220	-0.37557	14552	0.082948	-4.5277	5.9617e-06	0.00055136	aldehyde dehydrogenase 1 family member A3
CPA4	51200	0.4511	2735.8	0.088744	5.0832	3.7119e-07	4.6959e-05	carboxypeptidase A4		SLC11A2	4891	-0.37673	691.02	0.10389	-3.6263	0.00028753	0.016133	solute carrier family 11 member 2
AQP3	360	0.44259	2074.4	0.093009	4.7586	1.9494e-06	0.00020913	aquaporin 3 (Gill blood group)		IDI1	3422	-0.37815	2301	0.086991	-4.347	1.3801e-05	0.0011863	isopentenyl-diphosphate delta isomerase 1
MUC20	200958	0.43376	1314.8	0.11903	3.6442	0.0002682	0.015304	"mucin 20, cell surface associated"		HDGF	3068	-0.38192	9219.4	0.077755	-4.9118	9.0263e-07	0.00010525	heparin binding growth factor
FOXO1	2308	0.43265	345.2	0.11826	3.6584	0.00025379	0.014544	forkhead box O1		FAM129A	FAM129A	-0.37467	505.75	0.10957	3.4196	0.00062717	0.029407	NA
LCA5	167691	0.42741	189.05	0.13205	3.2367	0.001209	0.048396	lebercilin LCA5		SQRDL	SQRDL	-0.38516	2038	0.10266	-3.7517	0.00017566	0.010563	NA
NR1D2	9975	0.42703	311.32	0.12263	3.4824	0.00049694	0.02459	nuclear receptor subfamily 1 group D member 2		IGFBP3	3486	-0.38874	2005.7	0.10917	-3.5608	0.00036978	0.019523	insulin like growth factor binding protein 3
ENDOD1	23052	0.42564	1565.8	0.089238	4.7697	1.8449e-06	0.0001999	endonuclease domain containing 1		TUBB4B	10383	-0.38926	5677.3	0.088383	-4.4042	1.0618e-05	0.00094299	tubulin beta 4B class IVb
PRSS23	11098	0.41542	4901.4	0.085674	4.8489	1.2415e-06	0.0001423	serine protease 23		TUBA4A	7277	-0.39291	7603.6	0.089692	-4.3807	1.183e-05	0.0010301	tubulin alpha 4a
NPNT	255743	0.41472	381.35	0.12395	3.3458	0.00082056	0.035878	nephronectin		CD82	3732	-0.39615	1817.8	0.10287	-3.8508	0.00011773	0.0076638	CD82 molecule
FAT4	79633	0.41137	268.28	0.12219	3.3666	0.00076109	0.034481	FAT atypical cadherin 4		ANXA3	306	-0.39923	4778	0.095286	-4.1898	2.7915e-05	0.0021391	annexin A3
ADD3	120	0.40995	1506.7	0.095042	4.3134	1.6078e-05	0.0013475	adducin 3		CDC25B	994	-0.3995	375.95	0.11321	-3.5287	0.00041757	0.021373	cell division cycle 25B
SMEK2	SMEK2	0.40761	904.81	0.11386	3.5799	0.00034375	0.018438	NA		KIAA0247	KIAA0247	-0.40499	1061.6	0.092405	-4.3828	1.1715e-05	0.0010267	NA
PALMD	54873	0.40575	284.82	0.12514	3.2424	0.0011851	0.047582	palmdelphin		TUBA1B	10376	-0.41047	6545.2	0.095531	-4.2967	1.7335e-05	0.0014174	tubulin alpha 1b
GPSM2	29899	0.40431	411.7	0.12048	3.3557	0.00079155	0.035558	G protein signaling modulator 2		MFSD2A	84879	-0.41149	489.74	0.11386	-3.6139	0.00030157	0.016711	major facilitator superfamily domain containing 2A
NMRK1	54981	0.4014	272.35	0.12415	3.2331	0.0012246	0.048874	nicotinamide riboside kinase 1		SLC43A3	29015	-0.41226	359.57	0.11354	-3.631	0.00028232	0.015907	solute carrier family 43 member 3
CCDC14	64770	0.39553	577.85	0.10218	3.8709	0.00010843	0.0071625	coiled-coil domain containing 14		RFTN1	23180	-0.41238	462.72	0.10853	-3.7998	0.00014479	0.0092339	"raftlin, lipid raft linker 1"
KCNMA1	3778	0.39397	442.07	0.1093	3.6046	0.0003126	0.01711	potassium calcium-activated channel subfamily M alpha 1		NCF2	4688	-0.41781	426.7	0.11472	-3.6421	0.00027044	0.015325	neutrophil cytosolic factor 2
FLRT3	23767	0.3926	653.88	0.11107	3.5348	0.00040802	0.020964	fibronectin leucine rich transmembrane protein 3		KCTD11	147040	-0.42319	4013.7	0.079774	-5.3049	1.1276e-07	1.6086e-05	potassium channel tetramerization domain containing 11
RPL9	6133	0.38872	12587	0.089831	4.3272	1.5099e-05	0.0012815	ribosomal protein L9		DDX58	23586	-0.4247	398.43	0.12224	-3.4742	0.00051228	0.024988	DExD/H-box helicase 58
DEK	7913	0.38503	1216.2	0.08948	4.3029	1.6855e-05	0.0013934	DEK proto-oncogene		SEMA7A	8482	-0.42476	632	0.11189	-3.7962	0.00014693	0.0092503	semaphorin 7A (John Milton Hagen blood group)
F3	2152	0.38468	12707	0.080657	-4.7693	1.8484e-06	0.0001999	"coagulation factor III, tissue factor"				-0.42758	2653.6	0.10401	-4.1111	3.9371e-05	0.0028694	EPH receptor A2
NR2F2	7026	0.37069	2309.8	0.096249	3.8514	0.00011744	0.0076638	nuclear receptor subfamily 2 group F member 2		EPHA2	1969	-0.42887	255.9	0.12813	-3.3471	0.00081659	0.035878	zinc finger CCCH-type containing 12C
SPARC	6678	0.36711	1084	0.097327	3.7719	0.00016203	0.0097873	secreted protein acidic and cysteine rich		ZC3H12C	85463	-0.42904	1715.4	0.091425	-4.6929	2.6941e-06	0.00027417	NA
DST	667	0.35451	18866	0.09095	3.8979	9.7046e-05	0.0065069	dystonin		C15orf52	C15orf52	-0.43289	373.39	0.11402	-3.7966	0.0001467	0.0092503	hydroxypyruvate isomerase (putative)
FYB	FYB	0.35013	2328.6	0.094527	3.704	0.00021221	0.012536	NA		HYI	81888	-0.43368	1361.7	0.10518	-4.1234	3.734e-05	0.0027512	"ETS proto-oncogene 1, transcription factor"
MTUS1	57509	0.34378	1285.1	0.099417	3.4579	0.00054435	0.025978	microtubule associated scaffold protein 1		ETS1	2113	-0.43528	578.62	0.10726	-4.0582	4.9459e-05	0.0035093	TNF receptor associated factor 3
FAT2	2196	0.33776	6527.6	0.082743	4.082	4.4648e-05	0.003219	FAT atypical cadherin 2		TRAF3	7187	-0.43813	4850.9	0.092264	-4.7487	2.0475e-06	0.00021659	farnesyl diphosphate synthase
GBP6	163351	0.33472	1725.1	0.093127	3.5943	0.00032527	0.017731	guanylate binding protein family member 6		FDPS	2224	-0.44457	184.2	0.1363	-3.2618	0.0011071	0.045261	coiled-coil domain containing 24
SCP2	6342	0.33322	2048.3	0.098897	3.3694	0.00075341	0.034365	sterol carrier protein 2		CCDC24	149473	-0.44626	1181.5	0.10526	-4.2396	2.2397e-05	0.0017984	hydroxysteroid 11-beta dehydrogenase 1
NRP1	8829	0.33257	1110.6	0.094981	3.5015	0.00046269	0.023326	neuropilin 1		HSD11B1	3290	-0.45086	520.49	0.11441	-3.9409	8.1183e-05	0.0056117	Wnt family member 7A
CTDSPL	10217	0.3307	1183.6	0.095414	3.466	0.00052828	0.025301	CTD small phosphatase like		WNT7A	7476	-0.45274	166.91	0.13672	-3.3115	0.00092796	0.039379	SLAM family member 9
ERF	2077	0.32086	1450.3	0.098628	3.2533	0.0011408	0.046217	ETS2 repressor factor		SLAMF9	89886	-0.45291	449.93	0.11608	-3.9018	9.5495e-05	0.0064351	zinc finger SWIM-type containing 4
GCLC	2729	0.32076	2087.2	0.089924	3.567	0.00036105	0.019208	glutamate-cysteine ligase catalytic subunit		ZSWIM4	65249	-0.45672	1009.9	0.098315	-4.6455	3.3929e-06	0.00033455	C-X-C motif chemokine ligand 16
TIMP3	7078	0.30677	3004.9	0.087355	3.5118	0.00044515	0.022612	TIMP metallopeptidase inhibitor 3		CXCL16	58191	-0.45842	349.66	0.11482	-3.9925	6.5392e-05	0.0045672	BH3 interacting domain death agonist
ACSL1	2180	0.29812	1435.9	0.086928	3.4295	0.00060467	0.028652	acyl-CoA synthetase long chain family member 1		BID	637	-0.46324	123.97	0.14179	-3.2671	0.0010866	0.04456	oxysterol binding protein 2
DSG3	1830	0.26387	6164.7	0.081643	3.232	0.0012293	0.048917	desmoglein 3		OSBP2	23762	-0.46761	185.19	0.13775	-3.3947	0.00068712	0.031994	TLC domain containing 1
										TLCD1	116238	-0.46953	4355.6	0.099177	-4.7343	2.1983e-06	0.00022852	angiopoietin like 4
										ANGPTL4	51129	-0.4737	1739.8	0.091502	-5.1769	2.2555e-07	2.9946e-05	signal transducer and activator of transcription 1
										STAT1	6772	-0.47493	5034.2	0.08311	-5.7145	1.1002e-08	1.8676e-06	integrin subunit alpha 5
										ITGA5	3678	-0.48195	114.39	0.14612	-3.2983	0.00097269	0.041018	serine protease 3
										PRSS3	5646	-0.49356	2957.7	0.097921	-5.0404	4.6448e-07	5.7674e-05	tenascin C
										TNC	3371	-0.494	125.44	0.14867	-3.3227	0.00089153	0.038442	tripartite motif containing 47
										TRIM47	91107	-0.50956	111.87	0.15231	-3.3455	0.00082136	0.035878	NA
										C2orf54	C2orf54	-0.51017	10.731	0.11859	-4.3019	1.6937e-05	0.0013934	S100 calcium binding protein A7
										S100A7	6278	-0.51964	56.836	0.15404	-3.3734	0.00074251	0.033983	neuronal cell adhesion molecule
										NRCAM	4897	-0.52387	94.903	0.14759	-3.5494	0.00038605	0.020066	sphingosine-1-phosphate phosphatase 2
										SGPP2	130367	-0.52518	162.15	0.14622	-3.5918	0.00032841	0.01783	complement C1s
										C1S	716	-0.52641	1337	0.11626	-4.528	5.9548e-06	0.00055136	smoothelin
										SMTN	6525	-0.52822	522.84	0.11265	-4.6889	2.7473e-06	0.00027601	"OTU deubiquitinase, ubiquitin aldehyde binding 2"
										OTUB2	78990	-0.52876	47.411	0.15429	-3.427	0.00061035	0.028719	family with sequence similarity 167 member A
										FAM167A	83648	-0.52963	428.2	0.11078	-4.7807	1.7464e-06	0.00019623	solute carrier family 25 member 37
										SLC25A37	51312	-0.53359	162.59	0.13573	-3.9313	8.4478e-05	0.0058095	POU class 2 homeobox 2
										POU2F2	5452	-0.53624	1000.5	0.10325	-5.1935	2.0641e-07	2.8244e-05	zinc finger BED-type containing 2
										ZBED2	79413	-0.54502	352.52	0.13393	-4.0695	4.7118e-05	0.0033609	interferon induced protein with tetratricopeptide repeats 3
										IFIT3	3437	-0.5486	1017	0.10461	-5.2442	1.5699e-07	2.1704e-05	fasciculation and elongation protein zeta 1
										FEZ1	9638	-0.55327	14.915	0.13189	-4.195	2.7288e-05	0.0021031	vanin 3
										VNN3	55350	-0.5607	225.33	0.13278	-4.2227	2.414e-05	0.0019043	small proline rich protein 1A
										SPRR1A	6698	-0.56313	27.105	0.14823	-3.799	0.00014529	0.0092339	lymphotoxin beta
										LTB	4050	-0.56468	70.503	0.15417	-3.6626	0.00024965	0.014368	matrix metallopeptidase 13
										MMP13	4322	-0.58239	518.89	0.10513	-5.5395	3.0331e-08	4.8422e-06	ras homolog family member V
										RHOV	171177	-0.58425	687.25	0.10019	-5.8315	5.4925e-09	9.91e-07	collagen type VIII alpha 1 chain
										COL8A1	1295	-0.59353	198.92	0.13491	-4.3995	1.0852e-05	0.00095744	SAM and HD domain containing deoxynucleoside triphosphate triphosphohydrolase 1
										SAMHD1	25939	-0.59533	53.04	0.15432	-3.8579	0.00011437	0.007518	S100 calcium binding protein A12
										S100A12	6283	-0.5983	6386.3	0.11527	-5.1905	2.0976e-07	2.8413e-05	lipocalin 2
										LCN2	3934	-0.59952	3536.1	0.092526	-6.4794	9.206e-11	2.1285e-08	tubulin alpha 1c
										TUBA1C	84790	-0.6028	569	0.10777	-5.5935	2.2255e-08	3.5957e-06	DNA damage regulated autophagy modulator 1
										DRAM1	55332	-0.60351	3748.3	0.10899	-5.5373	3.0724e-08	4.8472e-06	serpin family B member 2
										SERPINB2	5055	-0.60586	110	0.14995	-4.0404	5.3359e-05	0.003766	cysteine rich C-terminal 1
										CRCT1	54544	-0.61027	52.894	0.15274	-3.9955	6.4548e-05	0.0045318	NA
										C8orf4	C8orf4	-0.61168	241.37	0.1282	-4.7713	1.8301e-06	0.0001999	bone morphogenetic protein 2
										BMP2	650	-0.61883	26.45	0.14618	-4.2334	2.3017e-05	0.0018372	MAS related GPR family member X3
										MRGPRX3	117195	-0.62511	3354.3	0.10439	-5.9882	2.1215e-09	4.0642e-07	transglutaminase 2
										TGM2	7052	-0.63072	432.66	0.1217	-5.1827	2.1866e-07	2.9322e-05	"ras homolog family member F, filopodia associated"
										RHOF	54509	-0.635	1293.3	0.12357	-5.1388	2.7654e-07	3.6357e-05	deltex E3 ubiquitin ligase 2
										DTX2	113878	-0.63627	692.43	0.10393	-6.1222	9.2317e-10	1.9343e-07	xanthine dehydrogenase
										XDH	7498	-0.6377	195.66	0.14883	-4.2848	1.8287e-05	0.0014862	helicase with zinc finger 2
										HELZ2	85441	-0.64366	46.969	0.15404	-4.1784	2.9357e-05	0.0022368	tripartite motif family like 2
										TRIML2	205860	-0.65125	1304.8	0.095187	-6.8417	7.8233e-12	1.9428e-09	ephrin A1
										EFNA1	1942	-0.70291	1282	0.11481	-6.1226	9.2061e-10	1.9343e-07	kynureninase
										KYNU	8942	-0.71734	68.781	0.15301	-4.6881	2.758e-06	0.00027601	myeloma overexpressed
										MYEOV	26579	-0.73797	2427.7	0.10074	-7.3256	2.3788e-13	6.51e-11	G0/G1 switch 2
										G0S2	50486	-0.7479	91.46	0.14913	-5.0151	5.2995e-07	6.5199e-05	integrin subunit beta 3
										ITGB3	3690	-0.74917	355.39	0.13563	-5.5236	3.3219e-08	5.1798e-06	keratin 4
										KRT4	3851	-0.7552	373.97	0.13759	-5.4889	4.0442e-08	6.2337e-06	thymidine phosphorylase
										TYMP	1890	-0.7864	226.12	0.12884	-6.1036	1.0373e-09	2.14e-07	platelet derived growth factor subunit B
										PDGFB	5155	-0.86093	1182.1	0.097706	-8.8114	1.2358e-18	4.3612e-16	nuclear factor kappa B subunit 2
										NFKB2	4791	-0.87478	2144.9	0.11274	-7.759	8.5629e-15	2.4432e-12	involucrin
										IVL	3713	-0.94839	71.218	0.15381	-6.1662	6.9968e-10	1.5381e-07	peptidase inhibitor 3
										PI3	5266	-1.0222	12313	0.08298	-12.319	7.1852e-35	7.4118e-32	S100 calcium binding protein A9
										S100A9	6280	-1.0264	230.39	0.12657	-8.1094	5.0853e-16	1.5859e-13	hephaestin like 1
										HEPHL1	341208	-1.0838	1659.9	0.097174	-11.153	6.9158e-29	5.1522e-26	solute carrier family 6 member 14
										SLC6A14	11254	-1.1051	677.23	0.099225	-11.137	8.2474e-29	5.8209e-26	interferon regulatory factor 9
										IRF9	10379	-1.1361	45.551	0.1528	-7.435	1.046e-13	2.9222e-11	colony stimulating factor 2
										CSF2	1437	-1.1643	4659.6	0.083744	-13.904	6.0124e-44	1.0078e-40	TNFAIP3 interacting protein 1
										TNIP1	10318	-1.1701	112.47	0.14851	-7.879	3.3e-15	9.6204e-13	C1q and TNF related 1
										C1QTNF1	114897	-1.1947	2126.7	0.12012	-9.9461	2.6228e-23	1.2562e-20	serpin family A member 3
										SERPINA3	12	-1.3096	104.2	0.14667	-8.9285	4.3195e-19	1.609e-16	peptidoglycan recognition protein 4
										PGLYRP4	57115	-1.3417	47.135	0.15323	-8.7561	2.0216e-18	6.9511e-16	small proline rich protein 2E
										SPRR2E	6704	-1.3463	506.59	0.12371	-10.883	1.3948e-27	8.5018e-25	small proline rich protein 2A
										SPRR2A	6700	-1.4002	870.76	0.11402	-12.28	1.1588e-34	1.11e-31	zinc finger CCCH-type containing 12A
										ZC3H12A	80149	-1.5141	133.03	0.14791	-10.236	1.3644e-24	7.0372e-22	PDZK1 interacting protein 1
										PDZK1IP1	10158	-1.5634	789.4	0.11202	-13.957	2.856e-44	5.4713e-41	complement factor B
										CFB	629	-1.6127	1707.4	0.10616	-15.191	4.0365e-52	1.3532e-48	S100 calcium binding protein A8
										S100A8	6279	-1.8864	104.68	0.15195	-12.415	2.1795e-35	2.4356e-32	C-X-C motif chemokine ligand 5
										CXCL5	6374	-2.0679	575.93	0.10837	-19.082	3.5722e-81	4.7903e-77	serum amyloid A2
										SAA2	6289
