# Supplementary material for: Gene Expression Profiling Reveals the Shared and Distinct Transcriptional Signatures in Human Lung Epithelial Cells Infected With SARS-CoV-2, MERS-CoV, or SARS-CoV: Potential Implications in Cardiovascular Complications of COVID-19
Source: Front Cardiovasc Med. 2021 Jan 15;7:623012. doi: 10.3389/fcvm.2020.623012 (PMC7844200; doi:10.3389/fcvm.2020.623012)
Supplement: Supplementary file 3 [file Table_3.XLSX]

## Sheet: All DEGs
Upregulated DEGs										Downregulated DEGs
Symbols	EntrezID	logFC	AveExpr	t	P.Value	adj.P.Val	B	Name		Symbols	EntrezID	logFC	AveExpr	t	P.Value	adj.P.Val	B	Name
PTX3	5806	2.1328	5.9749	6.4441	2.0744e-06	0.0041152	4.9937	pentraxin 3		BBS9	27241	-0.11337	6.502	-3.1787	0.004478	0.048675	-2.0761	Bardet-Biedl syndrome 9
EGR1	1958	1.6399	10.065	6.2612	3.1234e-06	0.0045626	4.6212	early growth response 1		LAS1L	81887	-0.11861	8.7664	-3.1646	0.0046276	0.04952	-2.106	LAS1 like ribosome biogenesis factor
EGR2	1959	1.4789	6.4834	5.8668	7.6545e-06	0.0055216	3.8016	early growth response 2		DAAM1	23002	-0.11869	8.0948	-3.1688	0.0045828	0.049308	-2.0972	dishevelled associated activator of morphogenesis 1
JUN	3725	1.2836	9.3142	8.0009	7.5931e-08	0.001205	7.9549	"Jun proto-oncogene, AP-1 transcription factor subunit"		MRPS25	64432	-0.11954	7.0736	-3.2985	0.0033853	0.043449	-1.8207	mitochondrial ribosomal protein S25
HSPA6	3310	1.2783	7.9174	6.1427	4.0814e-06	0.0049291	4.3771	heat shock protein family A (Hsp70) member 6		POLR1B	84172	-0.12008	8.3717	-3.1882	0.0043799	0.04827	-2.0559	RNA polymerase I subunit B
FOS	2353	1.116	9.1993	5.0013	5.7933e-05	0.010685	1.9367	"Fos proto-oncogene, AP-1 transcription factor subunit"		GIT2	9815	-0.1205	6.9419	-3.5626	0.0018153	0.034799	-1.249	GIT ArfGAP 2
CCL20	6364	1.0307	8.7075	5.9938	5.7244e-06	0.005047	4.0678	C-C motif chemokine ligand 20		AKAP9	10142	-0.12224	6.4037	-3.164	0.0046337	0.04952	-2.1072	A-kinase anchoring protein 9
TNFAIP3	7128	1.0224	8.9796	5.0325	5.38e-05	0.010541	2.0051	TNF alpha induced protein 3		ZZEF1	23140	-0.12268	7.8742	-3.3354	0.0031045	0.042278	-1.7414	zinc finger ZZ-type and EF-hand domain containing 1
CXCL8	3576	0.99444	9.9466	6.2557	3.1625e-06	0.0045626	4.6099	C-X-C motif chemokine ligand 8		YLPM1	56252	-0.12725	8.5785	-3.5462	0.0018872	0.035345	-1.2848	YLP motif containing 1
MMP9	3569	0.95991	8.066	4.3582	0.00026983	0.017622	0.51208	matrix metallopeptidase 9		FAM117B	150864	-0.12892	7.3487	-3.3433	0.0030473	0.041912	-1.7244	family with sequence similarity 117 member B
IFNL2	282616	0.93126	7.9858	3.2953	0.0034113	0.043449	-1.8277	interferon lambda 2		STRN	6801	-0.12897	7.3179	-3.6368	0.0015215	0.032815	-1.0866	striatin
NFKBIA	4792	0.89969	9.2239	6.6278	1.3809e-06	0.0036524	5.363	NFKB inhibitor alpha		EPB41L5	57669	-0.13103	7.8939	-3.1587	0.0046912	0.049723	-2.1185	erythrocyte membrane protein band 4.1 like 5
EGR4	1961	0.83778	7.6661	6.1288	4.2116e-06	0.0049291	4.3484	early growth response 4		ATXN3	4287	-0.13197	5.915	-3.5152	0.0020315	0.036305	-1.3525	ataxin 3
CREB5	9586	0.76425	6.961	3.759	0.001137	0.029763	-0.81811	cAMP responsive element binding protein 5		FYCO1	79443	-0.13402	9.0307	-3.1954	0.0043072	0.048014	-2.0406	FYVE and coiled-coil domain autophagy adaptor 1
DRD1	1812	0.74965	5.8705	4.5944	0.00015306	0.014385	1.0373	dopamine receptor D1		NUDT7	283927	-0.13439	6.8597	-3.6547	0.0014581	0.032318	-1.0474	nudix hydrolase 7
FOSB	2354	0.7345	8.1162	4.7638	0.00010203	0.0128	1.4129	"FosB proto-oncogene, AP-1 transcription factor subunit"		CEP63	80254	-0.13458	7.3913	-3.202	0.0042419	0.04771	-2.0267	centrosomal protein 63
ATF3	467	0.70719	8.1306	4.523	0.00018165	0.014385	0.87868	activating transcription factor 3		MTMR14	64419	-0.13461	8.6835	-3.2025	0.0042368	0.047686	-2.0256	myotubularin related protein 14
GEM	2669	0.6772	8.0053	3.5437	0.0018986	0.035407	-1.2903	GTP binding protein overexpressed in skeletal muscle		CYP4V2	285440	-0.13469	8.524	-3.2344	0.0039326	0.046538	-1.9576	cytochrome P450 family 4 subfamily V member 2
IL1A	3552	0.62878	6.7909	4.7602	0.0001029	0.0128	1.405	interleukin 1 alpha		EXOSC10	5394	-0.13594	7.7692	-3.6127	0.0016116	0.033662	-1.1395	exosome component 10
INHBA	3624	0.59373	7.282	3.7451	0.0011754	0.03002	-0.84873	inhibin subunit beta A		OPA1	4976	-0.13601	8.1665	-3.1998	0.0042639	0.047733	-2.0314	OPA1 mitochondrial dynamin like GTPase
DUSP1	1843	0.55493	9.034	5.3228	2.7098e-05	0.008085	2.6386	dual specificity phosphatase 1		RBM12B	389677	-0.13615	7.2202	-3.2199	0.0040684	0.047113	-1.9886	RNA binding motif protein 12B
CH25H	9023	0.54907	6.3332	3.1573	0.0047062	0.049723	-2.1214	cholesterol 25-hydroxylase		ECPAS	23392	-0.13666	7.5387	-3.2384	0.0038968	0.046463	-1.9493	Ecm29 proteasome adaptor and scaffold
CXCL1	2919	0.54891	10.337	5.8959	7.1602e-06	0.0054851	3.8628	C-X-C motif chemokine ligand 1		TRAPPC11	60684	-0.13711	7.0022	-3.3052	0.0033331	0.043326	-1.8064	trafficking protein particle complex 11
DUSP8	1850	0.54412	8.5971	5.2353	3.3299e-05	0.0091113	2.4484	dual specificity phosphatase 8		WNK1	65125	-0.13814	7.4761	-3.4586	0.0023225	0.037817	-1.4754	WNK lysine deficient protein kinase 1
NPFFR2	10886	0.53341	6.651	3.6451	0.0014919	0.032668	-1.0685	neuropeptide FF receptor 2		ANKRD28	23243	-0.13883	7.3972	-3.6619	0.0014332	0.03214	-1.0315	ankyrin repeat domain 28
BCL3	602	0.53122	8.5939	5.4347	2.0844e-05	0.0073285	2.8806	BCL3 transcription coactivator		IQCK	124152	-0.13884	9.2353	-3.2254	0.0040167	0.046905	-1.9769	IQ motif containing K
CXCL3	2921	0.49265	8.7926	5.7567	9.8623e-06	0.0062071	3.5691	C-X-C motif chemokine ligand 3		283788	283788	-0.14	6.2599	-3.6113	0.001617	0.033676	-1.1426	NA
REL	5966	0.48132	6.924	3.7622	0.0011284	0.029696	-0.81107	"REL proto-oncogene, NF-kB subunit"		C11orf58	10944	-0.14027	8.1521	-3.2341	0.0039357	0.046538	-1.9583	chromosome 11 open reading frame 58
MAP3K14	9020	0.45643	8.43	4.8364	8.579e-05	0.012161	1.5734	mitogen-activated protein kinase kinase kinase 14		PRKAA1	5562	-0.14049	7.0168	-3.2967	0.0033999	0.043449	-1.8246	protein kinase AMP-activated catalytic subunit alpha 1
FOXF2	2295	0.45023	5.9865	4.5536	0.0001688	0.014385	0.94664	forkhead box F2		GOLGA1	2800	-0.14063	8.5054	-3.4673	0.0022751	0.037737	-1.4565	golgin A1
MYRFL	196446	0.44689	6.7294	4.5067	0.00018886	0.01441	0.8426	myelin regulatory factor like		CLOCK	9575	-0.14274	8.0138	-3.3607	0.0029255	0.041135	-1.6871	clock circadian regulator
IL32	9235	0.4451	8.792	4.1794	0.0004147	0.021275	0.11413	interleukin 32		PCNX1	22990	-0.14344	6.3346	-3.9063	0.0007991	0.02655	-0.49254	pecanex 1
TENT5A	55603	0.41983	8.1321	4.2288	0.0003683	0.02016	0.22398	terminal nucleotidyltransferase 5A		SMCR8	140775	-0.14346	8.5244	-3.1911	0.0043503	0.048227	-2.0497	SMCR8-C9orf72 complex subunit
ZBP1	81030	0.39996	6.8008	3.4219	0.0025325	0.039241	-1.5548	Z-DNA binding protein 1		CRYBG3	131544	-0.14374	8.6107	-3.3641	0.0029022	0.041129	-1.6797	crystallin beta-gamma domain containing 3
IKZF3	22806	0.39587	7.1963	4.5807	0.00015815	0.014385	1.007	IKAROS family zinc finger 3		C11orf1	64776	-0.1438	7.7852	-3.3699	0.0028627	0.040845	-1.6672	chromosome 11 open reading frame 1
MNDA	4332	0.38833	5.3364	3.7857	0.0010666	0.029135	-0.75917	myeloid cell nuclear differentiation antigen		IRAK3	11213	-0.14418	6.3989	-3.6054	0.0016398	0.034042	-1.1555	interleukin 1 receptor associated kinase 3
DNAJB4	11080	0.38632	7.8543	4.5141	0.00018554	0.014395	0.85902	DnaJ heat shock protein family (Hsp40) member B4		GATAD2B	57459	-0.14421	8.5571	-3.5658	0.0018017	0.034799	-1.2421	GATA zinc finger domain containing 2B
C11orf96	387763	0.38502	6.6748	3.2561	0.0037388	0.045861	-1.9114	chromosome 11 open reading frame 96		C17orf97	400566	-0.1443	8.524	-3.2215	0.0040535	0.047026	-1.9852	chromosome 17 open reading frame 97
PYY2	23615	0.38022	8.6267	4.4185	0.00023343	0.016465	0.64632	peptide YY 2 (pseudogene)		DDX52	11056	-0.14433	8.8044	-3.6535	0.0014622	0.032318	-1.0499	DExD-box helicase 52
RARRES2	5919	0.37141	6.9968	6.7717	1.0072e-06	0.0036524	5.6486	retinoic acid receptor responder 2		PACS2	23241	-0.14467	9.5709	-3.172	0.0045479	0.049132	-2.0902	phosphofurin acidic cluster sorting protein 2
PRR23D1	100131608	0.36449	5.9031	5.0066	5.7206e-05	0.010685	1.9484	proline rich 23 domain containing 1		GOLM1	51280	-0.14563	9.2897	-3.2015	0.0042465	0.047712	-2.0277	golgi membrane protein 1
DDX25	29118	0.3643	5.9069	4.663	0.00012986	0.013621	1.1895	DEAD-box helicase 25		CTNNB1	1499	-0.14576	7.2089	-3.7107	0.0012758	0.030831	-0.92431	catenin beta 1
KLHL11	55175	0.3522	7.6935	3.583	0.0017293	0.034652	-1.2044	kelch like family member 11		WDR26	80232	-0.14582	8.2792	-3.1594	0.004683	0.049712	-2.1169	WD repeat domain 26
STX19	415117	0.35219	6.9247	5.89	7.2581e-06	0.0054851	3.8504	syntaxin 19		LOC647070	647070	-0.14586	6.0353	-3.818	0.00098734	0.028539	-0.68789	uncharacterized LOC647070
LOC645188	645188	0.34771	5.1942	4.7882	9.6244e-05	0.012467	1.467	uncharacterized LOC645188		ZFP64	55734	-0.14638	9.2919	-3.1586	0.0046922	0.049723	-2.1187	ZFP64 zinc finger protein
100130741	100130741	0.3421	6.5489	5.3598	2.484e-05	0.0078843	2.7189	NA		WIPI2	26100	-0.14697	9.301	-3.8514	0.00091144	0.027908	-0.61404	"WD repeat domain, phosphoinositide interacting 2"
DOCK2	1794	0.33988	5.8511	3.3269	0.0031674	0.042671	-1.7598	dedicator of cytokinesis 2		UBE2I	7329	-0.14718	8.1259	-3.5691	0.0017876	0.034799	-1.2349	ubiquitin conjugating enzyme E2 I
LOC284912	284912	0.33592	7.6283	5.2262	3.4019e-05	0.0091506	2.4287	uncharacterized LOC284912		NIT1	4817	-0.1475	8.5819	-3.613	0.0016102	0.033662	-1.1387	nitrilase 1
RGPD5	84220	0.33404	7.0575	3.8916	0.00082765	0.026806	-0.52498	RANBP2 like and GRIP domain containing 5		IFNAR1	3454	-0.14808	7.8713	-3.3642	0.0029017	0.041129	-1.6796	interferon alpha and beta receptor subunit 1
LINC02431	100506122	0.3327	7.1575	3.7435	0.0011799	0.03002	-0.85225	long intergenic non-protein coding RNA 2431		METTL16	79066	-0.1482	7.7896	-3.1889	0.0043729	0.048227	-2.0544	methyltransferase like 16
SHANK3	85358	0.33251	6.433	4.7911	9.5575e-05	0.012467	1.4734	SH3 and multiple ankyrin repeat domains 3		VAPB	9217	-0.1484	8.9239	-3.5624	0.0018159	0.034799	-1.2494	VAMP associated protein B and C
283484	283484	0.33231	5.2077	5.6475	1.2695e-05	0.0062071	3.3371	NA		ZNF607	84775	-0.1484	6.1727	-3.1526	0.0047581	0.049816	-2.1314	zinc finger protein 607
RRAD	6236	0.33231	6.5296	3.873	0.00086536	0.027303	-0.56613	"RRAD, Ras related glycolysis inhibitor and calcium channel regulator"		PRMT9	90826	-0.14912	8.4759	-3.5618	0.0018186	0.034799	-1.2507	protein arginine methyltransferase 9
SPATA46	284680	0.33174	7.9544	3.702	0.0013027	0.031088	-0.94354	spermatogenesis associated 46		DTNBP1	84062	-0.14921	8.063	-3.6308	0.0015436	0.033046	-1.0999	dystrobrevin binding protein 1
LINC02053	100505609	0.33021	5.5418	4.5616	0.00016556	0.014385	0.96455	long intergenic non-protein coding RNA 2053		RANBP2	5903	-0.14954	9.0269	-3.2031	0.0042308	0.047686	-2.0243	RAN binding protein 2
ZFP36	7538	0.32662	11.275	3.9176	0.00077765	0.026346	-0.4674	ZFP36 ring finger protein		FNTB	2342	-0.15004	8.1426	-3.3458	0.0030301	0.041852	-1.7192	"farnesyltransferase, CAAX box, beta"
CCL27	10850	0.32638	6.8847	4.5593	0.0001665	0.014385	0.95935	C-C motif chemokine ligand 27		TPM1	7168	-0.1504	10.584	-3.2187	0.0040795	0.047119	-1.9911	tropomyosin 1
ITPKC	80271	0.32503	9.6866	3.4289	0.0024913	0.038952	-1.5398	inositol-trisphosphate 3-kinase C		FDX1	2230	-0.1505	8.9855	-3.3856	0.0027589	0.040269	-1.6334	ferredoxin 1
BMP15	9210	0.32423	6.8974	3.5844	0.0017238	0.034628	-1.2015	bone morphogenetic protein 15		RTF1	23168	-0.15201	8.6833	-3.5968	0.0016734	0.034135	-1.1742	"RTF1 homolog, Paf1/RNA polymerase II complex component"
CNGA3	1261	0.32262	5.4857	3.8162	0.00099158	0.028539	-0.69184	cyclic nucleotide gated channel subunit alpha 3		RPL13	6137	-0.15204	9.2892	-3.511	0.0020517	0.036446	-1.3616	ribosomal protein L13
GPR87	53836	0.31894	6.4491	3.2215	0.004053	0.047026	-1.9851	G protein-coupled receptor 87		YTHDC2	64848	-0.15206	7.965	-3.4348	0.0024569	0.038715	-1.527	YTH domain containing 2
OR7E104P	81137	0.31725	7.8457	5.6268	1.332e-05	0.0062071	3.2928	olfactory receptor family 7 subfamily E member 104 pseudogene		DVL3	1857	-0.15211	11.039	-3.194	0.004321	0.048089	-2.0435	dishevelled segment polarity protein 3
DLX2	1746	0.31474	6.5163	5.7379	1.0298e-05	0.0062071	3.5293	distal-less homeobox 2		TKFC	26007	-0.1523	8.5754	-3.961	0.00070085	0.025261	-0.3713	triokinase and FMN cyclase
MROH2A	339766	0.31442	6.3856	3.6367	0.0015219	0.032815	-1.0868	maestro heat like repeat family member 2A		FAM219B	57184	-0.15235	8.8847	-3.6168	0.0015958	0.033662	-1.1305	family with sequence similarity 219 member B
LOC541473	541473	0.31345	8.1287	3.3392	0.0030769	0.042132	-1.7333	FKBP prolyl isomerase 6 pseudogene		FRA10AC1	118924	-0.15237	6.1991	-3.6514	0.0014697	0.032395	-1.0547	FRA10A associated CGG repeat 1
PER1	5187	0.31282	8.6729	3.7624	0.0011276	0.029696	-0.81042	period circadian regulator 1		NOTCH2	4853	-0.15253	9.3623	-3.2812	0.0035257	0.044372	-1.8578	notch receptor 2
GCNT4	51301	0.31236	6.62	3.247	0.0038194	0.046142	-1.9309	glucosaminyl (N-acetyl) transferase 4		ATPAF2	91647	-0.15303	7.3152	-3.1688	0.0045823	0.049308	-2.0971	ATP synthase mitochondrial F1 complex assembly factor 2
BBOX1	8424	0.31211	5.4445	4.1442	0.00045135	0.021706	0.035737	gamma-butyrobetaine hydroxylase 1		ZW10	9183	-0.1536	9.3893	-3.2586	0.0037171	0.0458	-1.9061	zw10 kinetochore protein
TIPARP	25976	0.31071	10.417	3.7056	0.0012916	0.030878	-0.93569	TCDD inducible poly(ADP-ribose) polymerase		VEZT	55591	-0.15397	9.142	-3.4059	0.0026301	0.039812	-1.5895	"vezatin, adherens junctions transmembrane protein"
CXCL2	2920	0.31032	7.4588	3.9534	0.00071369	0.025261	-0.38809	C-X-C motif chemokine ligand 2		HAUS2	55142	-0.15412	7.0749	-3.1985	0.0042762	0.047791	-2.034	HAUS augmin like complex subunit 2
EGOT	100126791	0.30956	6.9426	3.5399	0.0019159	0.035663	-1.2987	eosinophil granule ontogeny transcript		RDH13	112724	-0.15426	8.0051	-3.6165	0.0015968	0.033662	-1.1311	retinol dehydrogenase 13
GBX2	2637	0.3091	7.0361	3.5667	0.0017976	0.034799	-1.2401	gastrulation brain homeobox 2		ATP6V1E2	90423	-0.15498	7.7221	-3.2287	0.0039854	0.046677	-1.9698	ATPase H+ transporting V1 subunit E2
H4C2	8366	0.30871	6.1954	5.1585	3.9916e-05	0.009892	2.281	H4 clustered histone 2		ARMCX5	64860	-0.155	8.7219	-3.3182	0.0032326	0.042859	-1.7785	armadillo repeat containing X-linked 5
H4C6	8361	0.30731	5.5084	3.9533	0.00071387	0.025261	-0.38832	H4 clustered histone 6		TIMP2	7077	-0.15555	11.871	-3.2028	0.0042338	0.047686	-2.0249	TIMP metallopeptidase inhibitor 2
MYO1H	283446	0.30454	6.611	3.3145	0.0032606	0.043018	-1.7863	myosin IH		COG5	10466	-0.15656	6.9349	-3.4792	0.0022121	0.037516	-1.4307	component of oligomeric golgi complex 5
MAMLD1	10046	0.30289	7.8639	3.9791	0.00067102	0.025261	-0.3311	mastermind like domain containing 1		RBPMS	11030	-0.1566	8.8149	-3.7092	0.0012804	0.030835	-0.92764	"RNA binding protein, mRNA processing factor"
OPRPN	58503	0.30154	7.0365	3.319	0.0032266	0.042835	-1.7768	opiorphin prepropeptide		ATRN	8455	-0.15673	8.6482	-3.324	0.003189	0.042792	-1.766	attractin
IRAK2	3656	0.30119	6.8046	3.9128	0.00078673	0.026346	-0.47813	interleukin 1 receptor associated kinase 2		KIAA1143	57456	-0.15717	8.5792	-3.2369	0.0039099	0.046502	-1.9523	KIAA1143
CD96	10225	0.30006	5.3128	4.2716	0.00033227	0.019398	0.31931	CD96 molecule		OGFOD2	79676	-0.15807	8.7803	-3.247	0.003819	0.046142	-1.9308	2-oxoglutarate and iron dependent oxygenase domain containing 2
GPR83	10888	0.29893	6.0839	4.0608	0.00055154	0.023726	-0.14976	G protein-coupled receptor 83		POGLUT1	56983	-0.15813	7.6953	-3.669	0.0014094	0.031998	-1.0161	protein O-glucosyltransferase 1
IL20	50604	0.29868	6.8705	3.9146	0.00078333	0.026346	-0.47412	interleukin 20		CEP170	9859	-0.15827	9.256	-3.3231	0.0031957	0.042792	-1.7679	centrosomal protein 170
LDHAL6B	92483	0.29775	6.006	3.4374	0.0024418	0.038635	-1.5214	lactate dehydrogenase A like 6B		PACRGL	133015	-0.15842	6.5679	-3.6733	0.001395	0.031963	-1.0066	parkin coregulated like
ATP1A3	478	0.29488	7.2489	4.0802	0.00052635	0.023439	-0.10651	ATPase Na+/K+ transporting subunit alpha 3		SDHB	6390	-0.1588	8.1057	-3.4786	0.002215	0.037516	-1.4319	succinate dehydrogenase complex iron sulfur subunit B
TICAM1	148022	0.29201	8.1546	4.5641	0.00016458	0.014385	0.97007	toll like receptor adaptor molecule 1		CDC42BPB	9578	-0.15916	8.9263	-3.2072	0.0041902	0.047612	-2.0155	CDC42 binding protein kinase beta
ABCD1	215	0.28975	6.3969	3.5107	0.002053	0.036446	-1.3622	ATP binding cassette subfamily D member 1		SUPT6H	6830	-0.15935	9.493	-3.4935	0.0021386	0.037091	-1.3997	"SPT6 homolog, histone chaperone and transcription elongation factor"
LINC02525	100507194	0.28759	7.64	3.2968	0.0033991	0.043449	-1.8244	long intergenic non-protein coding RNA 2525		NFIA	4774	-0.15948	7.4068	-3.554	0.0018526	0.035114	-1.2678	nuclear factor I A
DEFB127	140850	0.28582	5.7509	3.4768	0.0022247	0.03753	-1.4359	defensin beta 127		MTM1	4534	-0.15958	6.7192	-3.6167	0.0015963	0.033662	-1.1308	myotubularin 1
JSRP1	126306	0.28558	7.8746	4.4806	0.00020107	0.014842	0.78456	junctional sarcoplasmic reticulum protein 1		GSPT1	2935	-0.15976	8.9239	-3.1575	0.0047046	0.049723	-2.1211	G1 to S phase transition 1
NOX3	50508	0.2844	5.4861	4.3266	0.00029112	0.018011	0.44177	NADPH oxidase 3		FRG1JP	642236	-0.16011	6.6768	-3.7986	0.0010341	0.028742	-0.73062	"FSHD region gene 1 family member J, pseudogene"
MAG	4099	0.28167	6.51	4.5217	0.00018221	0.014385	0.87582	myelin associated glycoprotein		FECH	2235	-0.16013	7.7683	-3.1517	0.0047682	0.049816	-2.1333	ferrochelatase
LOC338963	338963	0.2816	8.0255	4.0369	0.00058406	0.024328	-0.20275	epididymal protein pseudogene		EPPK1	83481	-0.1602	8.5791	-3.3315	0.0031334	0.042484	-1.7499	epiplakin 1
DAPL1	92196	0.28132	6.8259	3.9444	0.00072931	0.025549	-0.40809	death associated protein like 1		APBA3	9546	-0.16061	7.8111	-3.2658	0.0036547	0.045438	-1.8907	amyloid beta precursor protein binding family A member 3
SLC22A11	55867	0.27902	6.7053	3.4668	0.002278	0.037737	-1.4577	solute carrier family 22 member 11		SYK	6850	-0.16127	7.9822	-3.4073	0.0026214	0.039812	-1.5865	spleen associated tyrosine kinase
FAM171A1	221061	0.27822	7.9705	3.5027	0.0020923	0.036638	-1.3796	family with sequence similarity 171 member A1		ZBED4	9889	-0.1613	8.1382	-3.1892	0.0043702	0.048227	-2.0539	zinc finger BED-type containing 4
C15orf48	84419	0.27721	9.8578	3.1846	0.0044172	0.048513	-2.0636	chromosome 15 open reading frame 48		CNPY2	10330	-0.16139	9.5444	-3.3188	0.0032282	0.042835	-1.7772	canopy FGF signaling regulator 2
LRRC55	219527	0.2772	6.1549	3.9025	0.00080637	0.02655	-0.50091	leucine rich repeat containing 55		GET4	51608	-0.16201	8.6805	-3.7421	0.0011838	0.03002	-0.85531	guided entry of tail-anchored proteins factor 4
CCDC178	374864	0.27377	8.0555	3.6598	0.0014406	0.03214	-1.0363	coiled-coil domain containing 178		PPP2R3C	55012	-0.16202	6.276	-3.5834	0.0017277	0.034652	-1.2036	protein phosphatase 2 regulatory subunit B''gamma
SSTR5	6755	0.27326	7.4243	4.608	0.00014813	0.014385	1.0676	somatostatin receptor 5		BBIP1	92482	-0.16229	7.1257	-3.2638	0.0036716	0.045522	-1.8949	BBSome interacting protein 1
KLRK1	22914	0.27274	7.4892	3.4201	0.0025437	0.039272	-1.5589	killer cell lectin like receptor K1		PGPEP1	54858	-0.1625	8.7666	-3.4878	0.0021674	0.037262	-1.412	pyroglutamyl-peptidase I
MMP20	9313	0.27027	5.4815	3.66	0.0014398	0.03214	-1.0358	matrix metallopeptidase 20		PPIA	5478	-0.16264	7.852	-3.4232	0.0025247	0.039241	-1.552	peptidylprolyl isomerase A
H4C5	8367	0.27015	7.7444	4.9254	6.9391e-05	0.011353	1.7697	H4 clustered histone 5		SNX1	6642	-0.16277	8.7466	-4.0562	0.00055758	0.023845	-0.15984	sorting nexin 1
TMEFF2	23671	0.2689	6.1031	3.1929	0.004333	0.048139	-2.0461	transmembrane protein with EGF like and two follistatin like domains 2		SMPDL3A	10924	-0.16291	6.4117	-3.3661	0.0028887	0.041077	-1.6755	sphingomyelin phosphodiesterase acid like 3A
LOC100506406	100506406	0.26846	6.5204	3.4014	0.0026581	0.03989	-1.5992	uncharacterized LOC100506406		PSMD9	5715	-0.16334	9.6674	-3.3908	0.0027256	0.040092	-1.6222	"proteasome 26S subunit, non-ATPase 9"
BIN2	51411	0.26834	7.7787	3.6315	0.0015408	0.033045	-1.0982	bridging integrator 2		ISCA2	122961	-0.16339	9.8994	-3.3536	0.0029751	0.041428	-1.7025	iron-sulfur cluster assembly 2
LINC00896	150197	0.26715	7.4657	3.2049	0.0042128	0.047612	-2.0204	long intergenic non-protein coding RNA 896		MTX3	345778	-0.16346	8.4073	-3.1811	0.0044529	0.048612	-2.0709	metaxin 3
H1-6	3010	0.26595	7.6381	4.6375	0.00013802	0.013952	1.1331	"H1.6 linker histone, cluster member"		INSR	3643	-0.16359	7.8944	-3.841	0.00093432	0.027908	-0.63693	insulin receptor
TSTD2	158427	0.26437	5.6438	4.1074	0.00049306	0.022653	-0.04606	thiosulfate sulfurtransferase like domain containing 2		STAMBP	10617	-0.16369	8.2867	-3.6583	0.0014456	0.032176	-1.0394	STAM binding protein
ZNF613	79898	0.26302	5.5965	4.0067	0.00062802	0.025097	-0.26986	zinc finger protein 613		ID2-AS1	100506299	-0.1638	7.7529	-3.6807	0.0013706	0.031715	-0.99038	ID2 antisense RNA 1
MGAT4D	152586	0.26212	5.1133	3.5501	0.0018699	0.035244	-1.2763	MGAT4 family member D		DCUN1D1	54165	-0.1638	8.0347	-3.3605	0.0029269	0.041135	-1.6875	defective in cullin neddylation 1 domain containing 1
MICB	4277	0.26086	9.959	3.4596	0.0023172	0.037817	-1.4733	MHC class I polypeptide-related sequence B		WRAP53	55135	-0.1639	8.6669	-3.2425	0.0038591	0.046327	-1.9404	WD repeat containing antisense to TP53
PLEKHO1	51177	0.25956	6.9288	3.9903	0.00065318	0.025261	-0.30619	pleckstrin homology domain containing O1		NSF	4905	-0.16434	8.478	-3.7731	0.0010993	0.029409	-0.78699	"N-ethylmaleimide sensitive factor, vesicle fusing ATPase"
L3MBTL4	91133	0.25854	6.4223	5.0153	5.6031e-05	0.010685	1.9675	L3MBTL histone methyl-lysine binding protein 4		RPS6KB1	6198	-0.16455	7.8415	-3.3046	0.0033372	0.043326	-1.8076	ribosomal protein S6 kinase B1
LINC01405	100131138	0.2572	5.4185	3.6206	0.0015816	0.033602	-1.1223	long intergenic non-protein coding RNA 1405		MADD	8567	-0.1646	8.5682	-3.7182	0.0012532	0.030692	-0.90784	MAP kinase activating death domain
DUSP16	80824	0.25564	7.7292	3.3196	0.0032217	0.042835	-1.7754	dual specificity phosphatase 16		RNMT	8731	-0.16496	8.2	-3.4057	0.0026316	0.039812	-1.59	RNA guanine-7 methyltransferase
NLRP5	126206	0.25496	7.2137	3.548	0.0018793	0.035319	-1.2809	NLR family pyrin domain containing 5		SPIRE2	84501	-0.1652	7.0331	-3.8495	0.00091565	0.027908	-0.61829	spire type actin nucleation factor 2
RND1	27289	0.25492	8.671	3.4874	0.0021695	0.037262	-1.4129	Rho family GTPase 1		TRAF3IP1	26146	-0.16522	7.451	-3.4632	0.0022975	0.037764	-1.4655	TRAF3 interacting protein 1
PCDHB12	56124	0.2536	7.3233	3.9529	0.00071453	0.025261	-0.38917	protocadherin beta 12		ZNF226	7769	-0.16548	6.7439	-4.5549	0.00016824	0.014385	0.94971	zinc finger protein 226
GYPC	2995	0.25275	8.1759	5.5082	1.7553e-05	0.0073285	3.0389	glycophorin C (Gerbich blood group)		DMAC2L	27109	-0.16589	6.2769	-3.4743	0.0022377	0.037658	-1.4413	distal membrane arm assembly complex 2 like
CLEC1B	51266	0.25259	7.3601	4.0064	0.00062843	0.025097	-0.27047	C-type lectin domain family 1 member B		TXNRD3	114112	-0.16592	8.7242	-3.2148	0.0041175	0.047386	-1.9995	thioredoxin reductase 3
C11orf16	56673	0.25229	9.4116	3.5687	0.0017892	0.034799	-1.2357	chromosome 11 open reading frame 16		RTN2	6253	-0.16605	7.9294	-3.1896	0.0043657	0.048227	-2.0529	reticulon 2
HOXC12	3228	0.24941	6.0628	3.5645	0.0018071	0.034799	-1.2449	homeobox C12		MED8	112950	-0.16636	8.6083	-3.6454	0.0014909	0.032668	-1.0679	mediator complex subunit 8
DNAJA4	55466	0.24894	9.3714	3.9913	0.00065165	0.025261	-0.30401	DnaJ heat shock protein family (Hsp40) member A4		KLHL21	9903	-0.16644	8.9213	-3.8802	0.00085058	0.027215	-0.55022	kelch like family member 21
LINC00459	100874180	0.24836	6.5866	4.1492	0.0004459	0.021706	0.046995	long intergenic non-protein coding RNA 459		SLC20A2	6575	-0.16681	9.7263	-3.3317	0.0031317	0.042484	-1.7494	solute carrier family 20 member 2
100506671	100506671	0.24794	5.4086	4.0439	0.0005743	0.024176	-0.18717	NA		DDX42	11325	-0.16716	7.3663	-3.7332	0.0012091	0.03017	-0.8748	DEAD-box helicase 42
ZNF503-AS1	253264	0.24739	8.5201	3.4952	0.0021299	0.037063	-1.3959	ZNF503 antisense RNA 1		PTPRK	5796	-0.16771	8.6371	-3.2697	0.0036214	0.045147	-1.8823	protein tyrosine phosphatase receptor type K
NFYC-AS1	100130557	0.24687	7.8515	3.5622	0.0018169	0.034799	-1.2499	NFYC antisense RNA 1		SERPINB1	1992	-0.16797	9.7897	-3.5724	0.0017735	0.034799	-1.2276	serpin family B member 1
DUSP10	11221	0.24686	9.1766	4.4808	0.000201	0.014842	0.78487	dual specificity phosphatase 10		EIF3J	8669	-0.16824	9.3575	-3.3725	0.0028455	0.04072	-1.6617	eukaryotic translation initiation factor 3 subunit J
439914	439914	0.24686	5.5963	3.1941	0.0043201	0.048089	-2.0433	NA		MRPS14	63931	-0.16846	8.3708	-3.1636	0.0046375	0.049527	-2.108	mitochondrial ribosomal protein S14
C10orf82	143379	0.24647	7.5682	3.2338	0.003939	0.046538	-1.9591	chromosome 10 open reading frame 82		PRKD1	5587	-0.16887	6.0597	-3.815	0.00099447	0.028539	-0.69453	protein kinase D1
GABRA6	2559	0.24632	5.3087	3.5917	0.0016942	0.03447	-1.1855	gamma-aminobutyric acid type A receptor subunit alpha6		MACROD1	28992	-0.16901	6.3268	-3.492	0.0021458	0.037096	-1.4028	mono-ADP ribosylhydrolase 1
SLC9A3	6550	0.24611	6.8738	4.1445	0.00045097	0.021706	0.036532	solute carrier family 9 member A3		EMC4	51234	-0.16903	10.604	-3.3045	0.003338	0.043326	-1.8078	ER membrane protein complex subunit 4
KCNQ1DN	55539	0.24591	8.616	4.4539	0.00021443	0.015468	0.72498	KCNQ1 downstream neighbor		OSBPL8	114882	-0.16905	8.956	-3.2062	0.0042001	0.047612	-2.0177	oxysterol binding protein like 8
LRP2	4036	0.24581	6.2953	3.4859	0.002177	0.03727	-1.4161	LDL receptor related protein 2		ANKRD13C	81573	-0.16916	7.4358	-3.2709	0.0036112	0.045091	-1.8797	ankyrin repeat domain 13C
CARMIL3	90668	0.24337	8.1052	5.0926	4.6646e-05	0.009892	2.137	capping protein regulator and myosin 1 linker 3		APOM	55937	-0.16917	7.9169	-3.7313	0.0012147	0.030263	-0.87909	apolipoprotein M
149401	149401	0.24332	7.8282	3.8766	0.00085806	0.027289	-0.5583	NA		MSI2	124540	-0.16919	8.0799	-3.1763	0.0045029	0.048746	-2.0811	musashi RNA binding protein 2
84849	84849	0.24288	5.9382	4.1106	0.00048933	0.022575	-0.039029	NA		GRTP1	79774	-0.16961	6.7515	-3.2483	0.0038075	0.046142	-1.9281	growth hormone regulated TBC protein 1
CXCL9	4283	0.24277	7.6604	3.2521	0.0037735	0.046031	-1.9199	C-X-C motif chemokine ligand 9		GTPBP3	84705	-0.16976	7.8478	-3.3219	0.0032045	0.042792	-1.7705	"GTP binding protein 3, mitochondrial"
TNFRSF9	3604	0.24213	6.3309	4.6451	0.00013553	0.013907	1.15	TNF receptor superfamily member 9		23285	23285	-0.17006	5.972	-3.1504	0.0047827	0.049902	-2.1361	NA
TFDP3	51270	0.24085	7.2706	3.5809	0.0017382	0.034665	-1.2092	transcription factor Dp family member 3		CCDC152	100129792	-0.17021	9.4681	-3.1625	0.0046498	0.049594	-2.1104	coiled-coil domain containing 152
KRT5	3852	0.24028	7.9069	3.794	0.0010456	0.028889	-0.74078	keratin 5		COA8	84334	-0.17032	9.0078	-3.459	0.0023205	0.037817	-1.4746	cytochrome c oxidase assembly factor 8
WNT11	7481	0.23793	7.9348	3.6139	0.0016068	0.033662	-1.1368	Wnt family member 11		ERLIN2	11160	-0.17081	9.4747	-3.5993	0.0016636	0.034135	-1.1688	ER lipid raft associated 2
H2AC17	8336	0.23753	6.78	3.2866	0.0034808	0.044017	-1.8461	H2A clustered histone 17		ANKHD1	54882	-0.17086	7.0021	-3.8542	0.00090541	0.027908	-0.60792	ankyrin repeat and KH domain containing 1
100507284	100507284	0.23721	7.9459	3.1797	0.0044681	0.048668	-2.0741	NA		ATP11C	286410	-0.17102	6.4143	-3.8664	0.00087934	0.027579	-0.58093	ATPase phospholipid transporting 11C
C20orf144	128864	0.23697	6.0488	4.9308	6.8508e-05	0.011353	1.7816	chromosome 20 open reading frame 144		MBNL1	4154	-0.17104	8.3641	-3.1802	0.0044623	0.048638	-2.0729	muscleblind like splicing regulator 1
LINC00310	114036	0.23663	6.3701	4.3218	0.00029452	0.018011	0.431	long intergenic non-protein coding RNA 310		RCOR3	55758	-0.17117	7.453	-3.4063	0.0026273	0.039812	-1.5886	REST corepressor 3
GASK1A	729085	0.23483	5.0312	3.797	0.0010382	0.028804	-0.73423	golgi associated kinase 1A		WDR55	54853	-0.17144	9.5186	-3.5286	0.0019677	0.03602	-1.3232	WD repeat domain 55
CASP16P	197350	0.23451	6.7815	3.3927	0.0027134	0.040092	-1.6181	"caspase 16, pseudogene"		ENOSF1	55556	-0.17149	8.726	-3.516	0.0020274	0.036305	-1.3506	enolase superfamily member 1
CCDC7	79741	0.23434	7.9876	3.7594	0.0011359	0.029763	-0.81723	coiled-coil domain containing 7		ESYT2	57488	-0.17154	9.0388	-3.6986	0.0013133	0.031108	-0.95102	extended synaptotagmin 2
LINC00540	100506622	0.23376	6.8303	3.7157	0.0012607	0.030728	-0.91334	long intergenic non-protein coding RNA 540		DDI2	84301	-0.17202	7.7039	-3.4217	0.0025337	0.039241	-1.5553	DNA damage inducible 1 homolog 2
PYGO2	90780	0.23363	7.4831	3.9713	0.00068362	0.025261	-0.3483	pygopus family PHD finger 2		NDUFC1	4717	-0.1721	9.0445	-3.7779	0.0010866	0.029208	-0.77625	NADH:ubiquinone oxidoreductase subunit C1
SRARP	149563	0.23342	7.5006	4.4006	0.00024371	0.016743	0.60639	steroid receptor associated and regulated protein		DNAAF4	161582	-0.17212	6.8014	-3.2953	0.0034106	0.043449	-1.8275	dynein axonemal assembly factor 4
STAP1	26228	0.23335	5.5104	3.7396	0.0011909	0.030046	-0.8608	signal transducing adaptor family member 1		SCFD1	23256	-0.17225	7.9704	-3.2971	0.0033967	0.043449	-1.8237	sec1 family domain containing 1
FBLN2	2199	0.2329	7.3349	4.4956	0.00019398	0.014669	0.81783	fibulin 2		PLRG1	5356	-0.17226	8.6724	-3.5765	0.0017562	0.034799	-1.2186	pleiotropic regulator 1
TRPV2	51393	0.23288	6.9359	4.52	0.00018294	0.014385	0.87207	transient receptor potential cation channel subfamily V member 2		MED7	9443	-0.17261	8.8551	-3.4046	0.0026384	0.039815	-1.5924	mediator complex subunit 7
ISL2	64843	0.23266	8.2133	3.8904	0.00083001	0.026827	-0.5276	ISL LIM homeobox 2		CEP68	23177	-0.17266	7.372	-3.4017	0.0026563	0.03989	-1.5986	centrosomal protein 68
100506059	100506059	0.23212	5.6322	3.8687	0.00087436	0.027478	-0.57569	NA		LCP1	3936	-0.17269	11.554	-3.7407	0.0011878	0.030045	-0.85842	lymphocyte cytosolic protein 1
SLC22A12	116085	0.23195	7.9842	3.1773	0.0044923	0.048746	-2.079	solute carrier family 22 member 12		ZNF346	23567	-0.17314	7.2337	-3.3856	0.0027591	0.040269	-1.6334	zinc finger protein 346
CDH9	1007	0.23193	6.2907	3.4113	0.002597	0.039744	-1.5779	cadherin 9		RAB36	9609	-0.17363	8.1578	-3.8397	0.00093729	0.027908	-0.63987	"RAB36, member RAS oncogene family"
FNDC9	408263	0.23192	6.4679	3.9983	0.00064085	0.025261	-0.28857	fibronectin type III domain containing 9		100128343	100128343	-0.17366	9.1075	-3.3903	0.0027284	0.040092	-1.6232	NA
IGF2-AS	51214	0.23191	7.872	3.959	0.00070417	0.025261	-0.37567	IGF2 antisense RNA		ANXA11	311	-0.17384	10.09	-3.4607	0.0023111	0.0378	-1.4709	annexin A11
642891	642891	0.23175	7.9208	4.5231	0.00018157	0.014385	0.87905	NA		PPP3CB	5532	-0.17391	8.662	-3.2189	0.0040778	0.047119	-1.9907	protein phosphatase 3 catalytic subunit beta
TSC22D2	9819	0.23174	7.2793	3.8326	0.00095337	0.02828	-0.65557	TSC22 domain family member 2		VPS26C	10311	-0.17393	8.4806	-3.9785	0.00067191	0.025261	-0.33233	VPS26 endosomal protein sorting factor C
EPHA5-AS1	100144602	0.23109	7.8945	3.1649	0.0046244	0.04952	-2.1054	EPHA5 antisense RNA 1		ABHD10	55347	-0.17397	8.6858	-3.7341	0.0012064	0.030152	-0.87279	abhydrolase domain containing 10
PRNT	149830	0.23072	6.2228	4.0504	0.00056539	0.02388	-0.1727	"prion locus lncRNA, testis expressed"		SUSD1	64420	-0.17418	8.9761	-3.2244	0.0040262	0.046982	-1.9791	sushi domain containing 1
FAM71C	196472	0.2295	6.9746	3.672	0.0013991	0.031963	-1.0094	family with sequence similarity 71 member C		RAB11A	8766	-0.1744	10.753	-3.3475	0.0030176	0.041825	-1.7155	"RAB11A, member RAS oncogene family"
158295	158295	0.22948	5.0046	3.3177	0.0032367	0.042876	-1.7796	NA		LGALS3	3958	-0.17476	9.9947	-3.5063	0.0020745	0.036594	-1.3718	galectin 3
SBNO2	22904	0.22915	8.9885	3.313	0.0032723	0.043033	-1.7896	strawberry notch homolog 2		ANGEL2	90806	-0.17505	8.3393	-3.7248	0.0012337	0.030543	-0.89336	angel homolog 2
GZMK	3003	0.22859	7.7004	3.3007	0.0033678	0.04344	-1.8159	granzyme K		MICALL2	79778	-0.1751	8.1013	-3.8736	0.00086429	0.027303	-0.56498	MICAL like 2
CD74	972	0.22847	8.7683	3.5064	0.0020741	0.036594	-1.3716	CD74 molecule		TIAM1	7074	-0.17514	8.1148	-3.5931	0.0016884	0.034396	-1.1824	TIAM Rac1 associated GEF 1
ERC2-IT1	711	0.22844	5.7593	3.2512	0.0037814	0.046092	-1.9218	ERC2 intronic transcript 1		NEO1	4756	-0.1758	7.6313	-3.9793	0.00067067	0.025261	-0.33062	neogenin 1
GRINA	2907	0.22758	10.994	4.3487	0.00027608	0.017739	0.49087	glutamate ionotropic receptor NMDA type subunit associated protein 1		TRAF3IP2	10758	-0.176	7.4069	-3.8777	0.00085577	0.027271	-0.55584	TRAF3 interacting protein 2
C2orf83	56918	0.22755	6.7922	3.4498	0.0023715	0.038093	-1.4946	chromosome 2 open reading frame 83		EIF2B2	8892	-0.17602	9.4739	-3.2488	0.0038026	0.046142	-1.9269	eukaryotic translation initiation factor 2B subunit beta
HOXD8	3234	0.22681	6.3115	3.2596	0.0037078	0.04577	-1.9039	homeobox D8		ALDH5A1	7915	-0.1761	7.4075	-3.156	0.0047206	0.049723	-2.1242	aldehyde dehydrogenase 5 family member A1
ARHGAP26-AS1	100874239	0.22673	6.2822	4.1762	0.00041788	0.021324	0.10706	ARHGAP26 antisense RNA 1		PCBD2	84105	-0.17617	7.2729	-3.6965	0.0013198	0.031169	-0.95559	pterin-4 alpha-carbinolamine dehydratase 2
DUOXA2	405753	0.2266	8.2659	4.5691	0.00016262	0.014385	0.98116	dual oxidase maturation factor 2		RNF38	152006	-0.17623	7.3198	-3.5817	0.0017347	0.034665	-1.2073	ring finger protein 38
CASS4	57091	0.22648	5.0443	5.323	2.7087e-05	0.008085	2.639	Cas scaffold protein family member 4		MIB1	57534	-0.17685	6.5238	-3.5649	0.0018053	0.034799	-1.244	mindbomb E3 ubiquitin protein ligase 1
CRYGN	155051	0.22613	7.2174	3.8553	0.00090293	0.027908	-0.60538	crystallin gamma N		SLC25A26	115286	-0.17698	8.7868	-3.3754	0.0028263	0.04072	-1.6555	solute carrier family 25 member 26
NKX3-2	579	0.22518	6.0942	3.9551	0.00071081	0.025261	-0.38434	NK3 homeobox 2		CCDC112	153733	-0.17754	6.5191	-3.5865	0.0017149	0.034538	-1.1967	coiled-coil domain containing 112
LOC254896	254896	0.22334	8.5054	3.6376	0.0015189	0.032815	-1.085	uncharacterized LOC254896		VPS26B	112936	-0.17772	8.9236	-3.2229	0.0040401	0.047026	-1.9822	"VPS26, retromer complex component B"
TSPY26P	128854	0.22308	6.45	3.6214	0.0015785	0.033581	-1.1205	"testis specific protein Y-linked 26, pseudogene"		TMED10	10972	-0.17778	10.04	-3.2299	0.0039749	0.046659	-1.9674	transmembrane p24 trafficking protein 10
CLEC7A	64581	0.22304	5.4057	4.9772	6.1349e-05	0.010939	1.8837	C-type lectin domain containing 7A		RAB11FIP4	84440	-0.1778	6.8826	-3.8537	0.00090633	0.027908	-0.60884	RAB11 family interacting protein 4
100505903	100505903	0.22279	6.7956	3.4828	0.0021931	0.037396	-1.4228	NA		C1orf50	79078	-0.17793	8.3084	-3.2766	0.0035632	0.044632	-1.8675	chromosome 1 open reading frame 50
284669	284669	0.22276	6.2158	4.0637	0.0005476	0.023726	-0.14312	NA		DPY19L2P3	442524	-0.17813	5.8742	-3.1673	0.0045985	0.049313	-2.1003	DPY19L2 pseudogene 3
LY6H	4062	0.22232	5.9541	4.0159	0.00061434	0.024922	-0.2495	lymphocyte antigen 6 family member H		ZNF776	284309	-0.17819	8.2605	-3.2197	0.0040701	0.047113	-1.989	zinc finger protein 776
BMX	660	0.22165	6.8836	3.5715	0.0017774	0.034799	-1.2297	BMX non-receptor tyrosine kinase		CAMTA2	23125	-0.17845	8.9112	-3.156	0.0047209	0.049723	-2.1242	calmodulin binding transcription activator 2
MADCAM1	8174	0.22143	8.1505	3.6671	0.0014158	0.032053	-1.0203	mucosal vascular addressin cell adhesion molecule 1		EMC1	23065	-0.17857	8.0275	-4.0247	0.00060141	0.024507	-0.22982	ER membrane protein complex subunit 1
LORICRIN	4014	0.22132	7.4948	3.4336	0.0024639	0.038715	-1.5297	loricrin cornified envelope precursor protein		USP4	7375	-0.17859	8.6494	-3.5286	0.0019678	0.03602	-1.3232	ubiquitin specific peptidase 4
CT55	54967	0.22127	7.3362	4.2874	0.00031991	0.019158	0.35442	cancer/testis antigen 55		PDCD6IP	10015	-0.17861	9.7237	-3.4733	0.0022432	0.037667	-1.4435	programmed cell death 6 interacting protein
LINC00870	201617	0.22091	6.6297	3.8462	0.00092278	0.027908	-0.62546	long intergenic non-protein coding RNA 870		MEGF6	1953	-0.17883	7.8433	-4.0424	0.00057639	0.024199	-0.19052	multiple EGF like domains 6
PLEKHG5	57449	0.22032	8.1562	5.125	4.3202e-05	0.009892	2.2079	pleckstrin homology and RhoGEF domain containing G5		MAFG-DT	92659	-0.17923	8.4715	-3.2165	0.0041011	0.0473	-1.9959	MAFG divergent transcript
FNDC7	163479	0.22021	6.9873	3.4563	0.0023352	0.037817	-1.4805	fibronectin type III domain containing 7		MRRF	92399	-0.17924	8.8895	-3.3291	0.003151	0.042549	-1.755	mitochondrial ribosome recycling factor
OR10C1	442194	0.21997	6.6783	3.8441	0.0009274	0.027908	-0.63007	olfactory receptor family 10 subfamily C member 1 (gene/pseudogene)		TAOK1	57551	-0.17926	8.8206	-3.1583	0.004695	0.049723	-2.1192	TAO kinase 1
XGY2	100132596	0.21951	5.7308	3.3923	0.0027156	0.040092	-1.6188	"XG pseudogene, Y-linked 2"		TTC39C	125488	-0.17951	7.139	-3.4628	0.0022996	0.037764	-1.4663	tetratricopeptide repeat domain 39C
LOC100506403	100506403	0.2191	5.4503	4.235	0.00036279	0.020126	0.23793	uncharacterized LOC100506403		LARS1	51520	-0.17983	9.2162	-3.8216	0.00097876	0.028384	-0.67983	leucyl-tRNA synthetase 1
ZC2HC1B	153918	0.21837	6.362	3.2878	0.0034716	0.044005	-1.8437	zinc finger C2HC-type containing 1B		BRWD1	54014	-0.18007	6.7201	-4.1341	0.00046246	0.021961	0.013244	bromodomain and WD repeat domain containing 1
RBP7	116362	0.21805	6.7571	3.8406	0.00093528	0.027908	-0.63788	retinol binding protein 7		FAM50B	26240	-0.18009	8.9344	-3.2933	0.0034273	0.043548	-1.832	family with sequence similarity 50 member B
PLB1	151056	0.21789	5.3862	3.3229	0.0031974	0.042792	-1.7684	phospholipase B1		ZADH2	284273	-0.18046	7.2244	-3.4313	0.0024773	0.038848	-1.5346	zinc binding alcohol dehydrogenase domain containing 2
CCER1	196477	0.21736	6.3941	3.6826	0.0013643	0.031715	-0.98612	coiled-coil glutamate rich protein 1		TMEM17	200728	-0.18077	7.518	-4.2138	0.00038184	0.020528	0.19057	transmembrane protein 17
C9orf50	375759	0.21695	7.4497	4.9331	6.8126e-05	0.011353	1.7867	chromosome 9 open reading frame 50		100996344	100996344	-0.1809	6.0928	-3.1506	0.0047802	0.049902	-2.1356	NA
SIT1	27240	0.21655	7.9659	3.5097	0.0020577	0.036446	-1.3643	signaling threshold regulating transmembrane adaptor 1		RPL7L1	285855	-0.18104	10.982	-3.2964	0.0034021	0.043449	-1.8252	ribosomal protein L7 like 1
VGF	7425	0.21652	7.6765	4.3696	0.00026254	0.017503	0.53747	VGF nerve growth factor inducible		ELP2	55250	-0.1811	7.3847	-4.3258	0.00029169	0.018011	0.43993	elongator acetyltransferase complex subunit 2
TUB	7275	0.21624	6.0981	3.9623	0.00069862	0.025261	-0.36836	TUB bipartite transcription factor		NOL9	79707	-0.18121	8.4337	-3.6539	0.001461	0.032318	-1.0492	nucleolar protein 9
NEUROG3	50674	0.2159	7.1808	3.571	0.0017792	0.034799	-1.2306	neurogenin 3		PGLS	25796	-0.18167	9.3303	-3.3899	0.0027314	0.0401	-1.6242	6-phosphogluconolactonase
RPA4	29935	0.21557	5.347	3.2625	0.0036827	0.045589	-1.8976	replication protein A4		CNOT7	29883	-0.1819	9.1002	-3.8788	0.00085353	0.027254	-0.55341	CCR4-NOT transcription complex subunit 7
TPSD1	23430	0.21555	7.5242	4.0955	0.00050732	0.022938	-0.072438	tryptase delta 1		NDP	4693	-0.18194	5.8216	-3.4971	0.0021204	0.03698	-1.3919	norrin cystine knot growth factor NDP
ANKRD33	341405	0.2152	7.0518	3.5504	0.0018687	0.035244	-1.2757	ankyrin repeat domain 33		FBXL4	26235	-0.1823	6.3872	-4.1481	0.00044717	0.021706	0.044362	F-box and leucine rich repeat protein 4
H2BC11	8970	0.21464	5.489	3.3149	0.0032581	0.043018	-1.7856	H2B clustered histone 11		UNC45A	55898	-0.18264	9.3282	-3.8233	0.00097475	0.028384	-0.67604	unc-45 myosin chaperone A
MS4A14	84689	0.21351	5.6862	4.0775	0.00052976	0.023484	-0.11248	membrane spanning 4-domains A14		RIPOR3	140876	-0.18279	6.9203	-3.5098	0.0020576	0.036446	-1.3642	RIPOR family member 3
100131766	100131766	0.21257	6.3885	3.1741	0.0045266	0.048935	-2.0859	NA		RLN2	6019	-0.18286	6.7317	-3.4302	0.0024834	0.038906	-1.5369	relaxin 2
APLNR	187	0.21244	7.4038	4.2175	0.00037845	0.020528	0.19881	apelin receptor		PTCD3	55037	-0.18295	8.4657	-4.2451	0.00035414	0.01993	0.26029	pentatricopeptide repeat domain 3
EBI3	10148	0.21215	6.7903	3.5662	0.0017998	0.034799	-1.2412	Epstein-Barr virus induced 3		PLCL2	23228	-0.18318	7.4198	-4.4051	0.00024107	0.016707	0.61649	phospholipase C like 2
MYCBPAP	84073	0.2119	6.3418	4.4926	0.00019539	0.014669	0.81111	MYCBP associated protein		LANCL1	10314	-0.18335	9.3177	-3.3582	0.0029428	0.041147	-1.6925	LanC like 1
NMUR2	56923	0.2117	10.962	3.1549	0.0047328	0.049723	-2.1265	neuromedin U receptor 2		UGGT1	56886	-0.18341	8.9793	-3.8891	0.00083273	0.026852	-0.53063	UDP-glucose glycoprotein glucosyltransferase 1
KRTAP4-4	84616	0.20946	5.8499	3.1833	0.0044304	0.048609	-2.0663	keratin associated protein 4-4		ATG13	9776	-0.18354	9.7791	-3.3442	0.0030413	0.041912	-1.7226	autophagy related 13
EFCAB5	374786	0.20934	5.7412	3.2435	0.0038501	0.046254	-1.9382	EF-hand calcium binding domain 5		POTEKP	440915	-0.18395	8.5771	-3.7519	0.0011562	0.03002	-0.83356	"POTE ankyrin domain family member K, pseudogene"
NXF1	10482	0.20923	9.5204	3.302	0.0033577	0.04344	-1.8132	nuclear RNA export factor 1		CHCHD7	79145	-0.18399	8.8706	-3.2552	0.0037466	0.045893	-1.9134	coiled-coil-helix-coiled-coil-helix domain containing 7
GPIHBP1	338328	0.20894	7.1436	3.579	0.001746	0.034723	-1.2133	glycosylphosphatidylinositol anchored high density lipoprotein binding protein 1		LRRC14	9684	-0.18412	7.8456	-3.3433	0.0030477	0.041912	-1.7245	leucine rich repeat containing 14
MYOG	4656	0.20893	8.3272	3.8109	0.0010042	0.028567	-0.70348	myogenin		THRB	7068	-0.18433	8.3243	-3.1811	0.0044526	0.048612	-2.0709	thyroid hormone receptor beta
KIRREL2	84063	0.20888	7.2631	3.6414	0.0015052	0.032754	-1.0767	kirre like nephrin family adhesion molecule 2		KCTD18	130535	-0.18449	8.0286	-4.0045	0.00063132	0.02511	-0.2747	potassium channel tetramerization domain containing 18
CST8	10047	0.20888	7.9557	3.3169	0.0032422	0.042879	-1.7812	cystatin 8		UTP14A	10813	-0.18455	7.2623	-3.8747	0.00086185	0.027303	-0.56237	UTP14A small subunit processome component
MYH3	4621	0.20887	5.7128	3.4576	0.0023279	0.037817	-1.4776	myosin heavy chain 3		GPD1L	23171	-0.18463	9.212	-3.5974	0.0016711	0.034135	-1.1729	glycerol-3-phosphate dehydrogenase 1 like
TEX38	374973	0.2077	6.9055	3.3139	0.0032653	0.043023	-1.7877	testis expressed 38		STOM	2040	-0.18485	8.2285	-3.984	0.00066313	0.025261	-0.32016	stomatin
TEX35	84066	0.20735	7.2692	3.1697	0.0045722	0.049308	-2.0951	testis expressed 35		RNASEH1	246243	-0.18516	8.6452	-3.5071	0.0020705	0.036594	-1.3699	ribonuclease H1
CARMN	728264	0.20709	5.7929	4.3888	0.00025072	0.017077	0.58014	cardiac mesoderm enhancer-associated non-coding RNA		ARMH3	79591	-0.18524	6.8398	-3.3205	0.0032152	0.042835	-1.7735	armadillo like helical domain containing 3
ADGRD2	347088	0.20692	7.8506	3.5362	0.0019328	0.035834	-1.3067	adhesion G protein-coupled receptor D2		SLC9A1	6548	-0.18539	9.5782	-3.414	0.0025802	0.039595	-1.572	solute carrier family 9 member A1
TREML5P	221438	0.20684	7.3056	3.84	0.00093662	0.027908	-0.6392	"triggering receptor expressed on myeloid cells like 5, pseudogene"		DHX16	8449	-0.18545	9.2403	-3.4692	0.002265	0.037667	-1.4524	DEAH-box helicase 16
ATP6V1G3	127124	0.20675	5.7713	3.1681	0.0045899	0.049313	-2.0986	ATPase H+ transporting V1 subunit G3		ATG2B	55102	-0.18577	7.7074	-3.7511	0.0011585	0.03002	-0.8354	autophagy related 2B
TAS2R7	50837	0.20672	6.8165	4.2287	0.00036839	0.02016	0.22377	taste 2 receptor member 7		BLOC1S2	282991	-0.18579	10.358	-3.9477	0.00072349	0.025459	-0.40069	biogenesis of lysosomal organelles complex 1 subunit 2
NAPSA	9476	0.20642	8.0498	4.5917	0.00015404	0.014385	1.0314	napsin A aspartic peptidase		TSFM	10102	-0.18595	7.7696	-3.467	0.0022769	0.037737	-1.4572	"Ts translation elongation factor, mitochondrial"
ZNF816	125893	0.20625	7.8088	3.218	0.0040868	0.047169	-1.9927	zinc finger protein 816		WDR20	91833	-0.18639	7.3338	-3.4866	0.0021736	0.03727	-1.4146	WD repeat domain 20
LINC01082	100506542	0.20571	5.43	3.9732	0.00068056	0.025261	-0.34414	long intergenic non-protein coding RNA 1082		AMPD2	271	-0.18678	8.535	-3.4623	0.0023021	0.037764	-1.4673	adenosine monophosphate deaminase 2
MEIG1	644890	0.20571	6.6924	3.6707	0.0014035	0.031964	-1.0122	meiosis/spermiogenesis associated 1		DELE1	9812	-0.1868	7.5772	-3.6886	0.0013448	0.031571	-0.97287	DAP3 binding cell death enhancer 1
LINC00944	387895	0.20516	6.614	3.4646	0.0022895	0.037737	-1.4623	long intergenic non-protein coding RNA 944		CEP290	80184	-0.18689	6.5695	-3.5206	0.0020056	0.036169	-1.3407	centrosomal protein 290
F2	2147	0.20516	8.1609	3.3972	0.0026844	0.040031	-1.6083	"coagulation factor II, thrombin"		HGS	9146	-0.18702	10.956	-3.5291	0.0019653	0.03602	-1.3221	hepatocyte growth factor-regulated tyrosine kinase substrate
LOC440173	440173	0.20513	7.0111	3.9753	0.00067721	0.025261	-0.33958	uncharacterized LOC440173		SGTB	54557	-0.18752	5.7157	-3.8074	0.0010127	0.028596	-0.71126	small glutamine rich tetratricopeptide repeat containing beta
COX7A1	1346	0.20479	6.9589	3.4802	0.0022066	0.037516	-1.4284	cytochrome c oxidase subunit 7A1		TMEM209	84928	-0.18754	8.1078	-4.5747	0.00016046	0.014385	0.99353	transmembrane protein 209
ZNF518B	85460	0.2046	6.5301	3.4012	0.0026593	0.03989	-1.5997	zinc finger protein 518B		EIF2AK1	27102	-0.18767	10.458	-3.687	0.0013502	0.031595	-0.97656	eukaryotic translation initiation factor 2 alpha kinase 1
HSPB9	94086	0.20459	7.0937	4.1003	0.00050155	0.022807	-0.061843	heat shock protein family B (small) member 9		OS9	10956	-0.18813	11.665	-3.3953	0.0026967	0.040031	-1.6125	OS9 endoplasmic reticulum lectin
ZNF236	7776	0.20353	7.5012	3.2698	0.0036205	0.045147	-1.8821	zinc finger protein 236		GNL3L	54552	-0.18819	7.3435	-4.642	0.00013655	0.013907	1.143	G protein nucleolar 3 like
IGF2BP2	10644	0.203	10.44	3.3384	0.0030831	0.042135	-1.7351	insulin like growth factor 2 mRNA binding protein 2		ZNF321P	399669	-0.18826	5.2847	-3.4785	0.0022159	0.037516	-1.4323	"zinc finger protein 321, pseudogene"
DUSP21	63904	0.20297	6.3891	3.3194	0.0032236	0.042835	-1.7759	dual specificity phosphatase 21		PLEKHM3	389072	-0.18857	6.2932	-4.1659	0.00042841	0.021516	0.08402	pleckstrin homology domain containing M3
FZD9	8326	0.20281	7.4814	3.602	0.0016529	0.034112	-1.1629	frizzled class receptor 9		MON2	23041	-0.18857	7.5246	-3.9781	0.00067263	0.025261	-0.3333	"MON2 homolog, regulator of endosome-to-Golgi trafficking"
LOC100505498	100505498	0.20274	7.1323	3.4266	0.0025049	0.039049	-1.5448	uncharacterized LOC100505498		MBTPS1	8720	-0.18857	10.866	-3.4961	0.0021253	0.037023	-1.394	"membrane bound transcription factor peptidase, site 1"
SPIN2A	54466	0.20199	6.9882	3.1682	0.0045887	0.049313	-2.0983	spindlin family member 2A		EEF1A1	1915	-0.18865	10.216	-3.3907	0.0027263	0.040092	-1.6225	eukaryotic translation elongation factor 1 alpha 1
SNORA68	26780	0.20182	6.6541	4.4881	0.00019751	0.014716	0.80113	"small nucleolar RNA, H/ACA box 68"		CEACAM5	1048	-0.18872	9.5585	-3.7815	0.0010773	0.029208	-0.76837	CEA cell adhesion molecule 5
DCAF12L1	139170	0.20179	5.8524	3.7102	0.0012773	0.030831	-0.92538	DDB1 and CUL4 associated factor 12 like 1		PPM1A	5494	-0.18905	7.3208	-4.4276	0.00022839	0.016181	0.66654	"protein phosphatase, Mg2+/Mn2+ dependent 1A"
PRDM14	63978	0.20141	8.001	3.2329	0.0039471	0.046538	-1.961	PR/SET domain 14		ARHGAP10	79658	-0.18907	8.3689	-3.1518	0.0047663	0.049816	-2.1329	Rho GTPase activating protein 10
HSPH1	10808	0.20109	11.491	3.7754	0.0010932	0.029306	-0.78187	heat shock protein family H (Hsp110) member 1		GALC	2581	-0.18927	10.206	-3.8884	0.00083417	0.026852	-0.53222	galactosylceramidase
TSSK2	23617	0.20105	6.001	4.0816	0.00052463	0.023439	-0.10347	testis specific serine kinase 2		TC2N	123036	-0.19003	7.9282	-3.4876	0.0021686	0.037262	-1.4125	"tandem C2 domains, nuclear"
GRIA1	2890	0.20022	5.7538	3.3844	0.0027665	0.04028	-1.6359	glutamate ionotropic receptor AMPA type subunit 1		FIGN	55137	-0.19018	6.2157	-3.5371	0.0019285	0.035834	-1.3047	"fidgetin, microtubule severing factor"
ASB17	127247	0.19948	5.1777	3.2994	0.0033785	0.043449	-1.8188	ankyrin repeat and SOCS box containing 17		LPIN1	23175	-0.19028	10.1	-3.5677	0.0017936	0.034799	-1.238	lipin 1
KCNJ1	3758	0.19924	7.144	3.2872	0.0034765	0.044017	-1.845	potassium inwardly rectifying channel subfamily J member 1		CEP126	57562	-0.19028	5.8356	-3.1716	0.0045524	0.049147	-2.0911	centrosomal protein 126
LNP1	348801	0.19894	8.5992	3.4429	0.0024101	0.038516	-1.5094	leukemia NUP98 fusion partner 1		ATP6AP1	537	-0.19057	11.972	-3.2574	0.0037271	0.045817	-1.9086	ATPase H+ transporting accessory protein 1
ANKRD34C	390616	0.19882	5.5569	3.4926	0.002143	0.037091	-1.4016	ankyrin repeat domain 34C		EFCAB2	84288	-0.19075	6.0638	-3.8112	0.0010034	0.028567	-0.70277	EF-hand calcium binding domain 2
CPT1C	126129	0.19865	7.0049	3.8417	0.00093283	0.027908	-0.63546	carnitine palmitoyltransferase 1C		PAN3	255967	-0.19085	8.7655	-3.193	0.0043314	0.048139	-2.0457	poly(A) specific ribonuclease subunit PAN3
LOC400622	400622	0.19784	6.5437	3.3237	0.0031916	0.042792	-1.7668	uncharacterized LOC400622		PLIN3	10226	-0.19112	10.304	-3.2089	0.0041744	0.047612	-2.0121	perilipin 3
ZFP2	80108	0.19764	5.0895	3.3604	0.0029279	0.041135	-1.6878	ZFP2 zinc finger protein		MPHOSPH8	54737	-0.19163	7.1627	-3.9112	0.0007897	0.026384	-0.48161	M-phase phosphoprotein 8
SLC8A1-AS1	100128590	0.19756	5.2907	3.5604	0.0018247	0.034847	-1.2538	SLC8A1 antisense RNA 1		PP7080	25845	-0.19167	7.826	-3.4058	0.0026308	0.039812	-1.5898	uncharacterized LOC25845
NR4A1	3164	0.19722	8.4261	5.4276	2.1192e-05	0.0073285	2.8653	nuclear receptor subfamily 4 group A member 1		CCDC88A	55704	-0.19188	6.358	-4.0254	0.00060045	0.024507	-0.22834	coiled-coil domain containing 88A
BTG2	7832	0.19719	7.7869	4.8249	8.8164e-05	0.012273	1.5481	BTG anti-proliferation factor 2		FANCF	2188	-0.19193	9.1028	-3.707	0.0012873	0.030878	-0.93258	FA complementation group F
SLC28A1	9154	0.19703	6.8187	4.1514	0.00044363	0.021706	0.051711	solute carrier family 28 member 1		MYO6	4646	-0.192	9.6446	-3.6865	0.0013518	0.031595	-0.97765	myosin VI
B3GNT8	374907	0.19671	7.5242	3.5167	0.0020241	0.036305	-1.3492	"UDP-GlcNAc:betaGal beta-1,3-N-acetylglucosaminyltransferase 8"		PRR13	54458	-0.19207	11.57	-3.2468	0.0038206	0.046142	-1.9312	proline rich 13
TRPC4	7223	0.19639	5.5459	3.8745	0.00086242	0.027303	-0.56298	transient receptor potential cation channel subfamily C member 4		ZNF148	7707	-0.1921	8.6323	-3.6806	0.0013709	0.031715	-0.99061	zinc finger protein 148
ISX	91464	0.19616	6.3878	3.457	0.002331	0.037817	-1.4788	intestine specific homeobox		USH1C	10083	-0.19211	8.7587	-4.2179	0.00037804	0.020528	0.19982	USH1 protein network component harmonin
JAM2	58494	0.19611	5.8422	3.7386	0.0011938	0.030072	-0.86307	junctional adhesion molecule 2		ZNF70	7621	-0.19258	7.7842	-3.7191	0.0012506	0.030692	-0.90596	zinc finger protein 70
C22orf31	25770	0.19605	7.4006	3.8125	0.0010003	0.028567	-0.69991	chromosome 22 open reading frame 31		TRIM2	23321	-0.19266	7.734	-3.1621	0.0046541	0.049594	-2.1112	tripartite motif containing 2
TSACC	128229	0.19587	9.3012	3.2097	0.0041666	0.047612	-2.0104	TSSK6 activating cochaperone		SS18	6760	-0.19278	8.3707	-3.4097	0.0026064	0.039811	-1.5812	SS18 subunit of BAF chromatin remodeling complex
TNNT3	7140	0.19568	7.3347	4.3426	0.00028016	0.017849	0.47729	"troponin T3, fast skeletal type"		FER	2241	-0.19283	7.5946	-3.44	0.0024267	0.038608	-1.5157	FER tyrosine kinase
TGIF2LY	90655	0.19531	7.128	3.4689	0.0022665	0.037667	-1.453	TGFB induced factor homeobox 2 like Y-linked		ABCB9	23457	-0.1933	8.8761	-3.4564	0.0023345	0.037817	-1.4802	ATP binding cassette subfamily B member 9
CHRNA2	1135	0.19523	8.3961	3.5468	0.0018845	0.035345	-1.2835	cholinergic receptor nicotinic alpha 2 subunit		PLCB4	5332	-0.1935	7.3099	-3.7477	0.0011681	0.03002	-0.84297	phospholipase C beta 4
TMEM126B	55863	0.19516	8.5366	4.1067	0.00049395	0.022653	-0.047732	transmembrane protein 126B		MZF1	7593	-0.19373	8.4694	-5.1363	4.2064e-05	0.009892	2.2326	myeloid zinc finger 1
C12orf54	121273	0.19513	6.1887	3.2798	0.0035371	0.044432	-1.8608	chromosome 12 open reading frame 54		TTC28	23331	-0.19374	7.104	-4.0656	0.0005452	0.023705	-0.13905	tetratricopeptide repeat domain 28
SIRPG	55423	0.19511	6.5357	3.4139	0.0025807	0.039595	-1.5721	signal regulatory protein gamma		SLC25A25-AS1	100289019	-0.19403	8.1296	-3.7369	0.0011984	0.030093	-0.86664	SLC25A25 antisense RNA 1
OR4C1P	26242	0.19462	6.4955	3.4655	0.0022846	0.037737	-1.4603	olfactory receptor family 4 subfamily C member 1 pseudogene		COQ4	51117	-0.1945	8.0955	-3.6389	0.0015141	0.032815	-1.0821	coenzyme Q4
OMD	4958	0.19439	4.9987	3.3459	0.0030288	0.041852	-1.7189	osteomodulin		VPS9D1	9605	-0.1948	8.3479	-3.2066	0.0041961	0.047612	-2.0168	VPS9 domain containing 1
NEXMIF	340533	0.19375	5.2521	4.7333	0.00010975	0.012832	1.3454	neurite extension and migration factor		ITCH	83737	-0.19531	8.2548	-3.6023	0.0016519	0.034112	-1.1623	itchy E3 ubiquitin protein ligase
CBLIF	2694	0.19369	6.6892	3.909	0.00079397	0.026471	-0.4866	cobalamin binding intrinsic factor		PCM1	5108	-0.19539	8.4278	-3.7844	0.0010699	0.029174	-0.76199	pericentriolar material 1
PPBP	5473	0.19247	5.4488	3.1661	0.0046111	0.049411	-2.1028	pro-platelet basic protein		OSBPL2	9885	-0.19556	9.6098	-3.3906	0.0027265	0.040092	-1.6225	oxysterol binding protein like 2
NCKAP1L	3071	0.19238	8.2057	4.0607	0.00055166	0.023726	-0.14995	NCK associated protein 1 like		MAGEF1	64110	-0.1957	10.3	-3.3886	0.0027396	0.040145	-1.6269	MAGE family member F1
LINC01883	100996902	0.19234	6.112	3.523	0.001994	0.036082	-1.3354	long intergenic non-protein coding RNA 1883		FAM118A	55007	-0.19589	7.6218	-4.14	0.00045592	0.02185	0.026424	family with sequence similarity 118 member A
ZSWIM9	374920	0.19203	8.2568	3.8237	0.00097381	0.028384	-0.67515	zinc finger SWIM-type containing 9		PROSER1	80209	-0.19623	8.523	-3.6654	0.0014214	0.032106	-1.0239	proline and serine rich 1
MYL2	4633	0.19125	6.1807	3.4815	0.0022001	0.037462	-1.4257	myosin light chain 2		ANKS4B	257629	-0.19623	7.7448	-3.2282	0.00399	0.046697	-1.9708	ankyrin repeat and sterile alpha motif domain containing 4B
ZNF483	158399	0.19092	5.8142	4.7884	9.62e-05	0.012467	1.4674	zinc finger protein 483		MTMR9	66036	-0.1967	7.819	-3.5132	0.0020408	0.036391	-1.3567	myotubularin related protein 9
SHOC1	158401	0.19075	5.09	3.6503	0.0014736	0.032401	-1.0571	shortage in chiasmata 1		CROCCP2	84809	-0.19676	8.0278	-4.2572	0.00034401	0.019568	0.28717	CROCC pseudogene 2
TNF	7124	0.19034	8.1366	3.4216	0.0025344	0.039241	-1.5556	tumor necrosis factor		KLF3-AS1	79667	-0.19682	5.4463	-4.3065	0.00030552	0.018506	0.39705	KLF3 antisense RNA 1
KIAA1755	85449	0.1903	7.8499	4.0552	0.00055895	0.023845	-0.1621	KIAA1755		BPTF	2186	-0.19683	8.1055	-3.5024	0.002094	0.036638	-1.3803	bromodomain PHD finger transcription factor
C17orf64	124773	0.19018	6.3632	3.1542	0.0047399	0.049723	-2.1279	chromosome 17 open reading frame 64		C9orf78	51759	-0.1969	8.3419	-3.7432	0.0011807	0.03002	-0.8529	chromosome 9 open reading frame 78
ASPDH	554235	0.19011	8.158	4.2112	0.00038416	0.020528	0.18494	aspartate dehydrogenase domain containing		C3P1	388503	-0.19695	8.4741	-3.8504	0.00091364	0.027908	-0.61626	complement component 3 precursor pseudogene
LOC285191	285191	0.19008	7.8445	3.6719	0.0013998	0.031963	-1.0098	uncharacterized LOC285191		CAPN8	388743	-0.19698	9.8556	-3.1616	0.0046596	0.049594	-2.1123	calpain 8
ATP2B2	491	0.18993	6.9892	3.7151	0.0012624	0.030728	-0.91462	ATPase plasma membrane Ca2+ transporting 2		SMARCC1	6599	-0.197	9.664	-3.2223	0.0040458	0.047026	-1.9835	"SWI/SNF related, matrix associated, actin dependent regulator of chromatin subfamily c member 1"
KRTAP8-1	337879	0.18926	8.3435	3.2962	0.003404	0.043449	-1.8257	keratin associated protein 8-1		SUGP1	57794	-0.19703	8.4584	-4.0128	0.0006188	0.024925	-0.25619	SURP and G-patch domain containing 1
CD5L	922	0.18925	6.165	3.4501	0.0023696	0.038093	-1.4939	CD5 molecule like		BMPR1B	658	-0.19706	7.9579	-3.9668	0.00069111	0.025261	-0.35837	bone morphogenetic protein receptor type 1B
CYP2A7P1	1550	0.18814	6.6881	3.7792	0.0010832	0.029208	-0.77341	cytochrome P450 family 2 subfamily A member 7 pseudogene 1		USP16	10600	-0.19717	9.115	-3.1603	0.0046736	0.049645	-2.115	ubiquitin specific peptidase 16
CAMK2B	816	0.18781	6.7905	4.5763	0.00015983	0.014385	0.9972	calcium/calmodulin dependent protein kinase II beta		DDX27	55661	-0.19723	10.471	-3.8102	0.0010059	0.028567	-0.70509	DEAD-box helicase 27
IGLV3-19	28797	0.18748	7.4462	3.5477	0.0018806	0.035319	-1.2815	immunoglobulin lambda variable 3-19		SNX30	401548	-0.19727	7.5728	-3.3748	0.0028303	0.04072	-1.6568	sorting nexin family member 30
100508797	100508797	0.18744	6.2281	3.2332	0.0039445	0.046538	-1.9603	NA		LIPH	200879	-0.19729	10.559	-3.2403	0.0038789	0.04644	-1.945	lipase H
CLTCL1	8218	0.18738	8.3854	4.183	0.00041115	0.021275	0.12209	clathrin heavy chain like 1		LTBP1	4052	-0.19746	8.5202	-4.8544	8.2176e-05	0.011965	1.6132	latent transforming growth factor beta binding protein 1
TRPM5	29850	0.18729	6.5776	3.2096	0.004167	0.047612	-2.0104	transient receptor potential cation channel subfamily M member 5		ORAI2	80228	-0.19755	7.9019	-3.7349	0.0012042	0.030144	-0.87111	ORAI calcium release-activated calcium modulator 2
TREML3P	340206	0.18697	6.7178	3.5716	0.0017769	0.034799	-1.2294	"triggering receptor expressed on myeloid cells like 3, pseudogene"		SMAD2	4087	-0.19757	8.5851	-3.3736	0.0028382	0.04072	-1.6593	SMAD family member 2
LINC02085	152225	0.18633	5.2258	3.5457	0.0018894	0.035345	-1.2858	long intergenic non-protein coding RNA 2085		SEC22C	9117	-0.1977	7.9975	-3.8056	0.0010171	0.02862	-0.7153	"SEC22 homolog C, vesicle trafficking protein"
MIR7-3HG	284424	0.18607	5.8099	4.0387	0.00058162	0.02429	-0.19887	MIR7-3 host gene		TSR1	55720	-0.19774	8.4132	-3.4932	0.0021399	0.037091	-1.4002	TSR1 ribosome maturation factor
SLC25A5-AS1	100303728	0.18586	7.7487	3.3312	0.0031357	0.042484	-1.7506	SLC25A5 antisense RNA 1		MAN1B1-DT	100289341	-0.19795	8.5118	-3.1863	0.0043997	0.048354	-2.06	MAN1B1 divergent transcript
KCNK17	89822	0.18575	7.621	3.5241	0.001989	0.036082	-1.3331	potassium two pore domain channel subfamily K member 17		ABCC4	10257	-0.19802	7.1681	-3.2395	0.0038866	0.04644	-1.9469	ATP binding cassette subfamily C member 4
SDR9C7	121214	0.18475	5.3663	3.4173	0.0025603	0.03941	-1.5649	short chain dehydrogenase/reductase family 9C member 7		LACTB2	51110	-0.19841	9.9524	-3.3714	0.002853	0.040754	-1.6641	lactamase beta 2
MUCL3	135656	0.18454	6.8407	3.8927	0.00082546	0.026806	-0.52253	mucin like 3		PARP4	143	-0.19877	11.289	-3.4886	0.0021632	0.037262	-1.4102	poly(ADP-ribose) polymerase family member 4
MUSK	4593	0.18391	6.2205	3.2663	0.0036509	0.045438	-1.8897	muscle associated receptor tyrosine kinase		FBXO11	80204	-0.19886	7.7949	-3.2392	0.003889	0.04644	-1.9474	F-box protein 11
GTSF1L	149699	0.18383	7.2299	3.2262	0.0040087	0.046847	-1.9751	gametocyte specific factor 1 like		ZNF652	22834	-0.19894	8.6194	-3.9695	0.00068664	0.025261	-0.35237	zinc finger protein 652
55410	55410	0.18362	5.5456	3.5117	0.0020482	0.036446	-1.36	NA		PANK3	79646	-0.19912	9.4173	-3.3602	0.002929	0.041135	-1.6882	pantothenate kinase 3
SLC26A1	10861	0.18341	6.0599	3.4206	0.0025408	0.039272	-1.5578	solute carrier family 26 member 1		SMC5	23137	-0.19924	7.2162	-3.4861	0.0021763	0.03727	-1.4158	structural maintenance of chromosomes 5
LMBR1L	55716	0.18339	8.6855	3.7433	0.0011805	0.03002	-0.85271	limb development membrane protein 1 like		MMACHC	25974	-0.19936	8.0838	-4.3332	0.00028652	0.017849	0.4565	metabolism of cobalamin associated C
285300	285300	0.18323	6.4142	3.256	0.0037394	0.045861	-1.9116	NA		RAB17	64284	-0.19966	10.473	-3.379	0.0028021	0.040685	-1.6476	"RAB17, member RAS oncogene family"
MGC12916	84815	0.18319	6.6738	3.2364	0.0039147	0.046502	-1.9534	uncharacterized protein MGC12916		BCKDHB	594	-0.19976	8.2684	-4.322	0.00029434	0.018011	0.43158	branched chain keto acid dehydrogenase E1 subunit beta
PRAMEF11	440560	0.18302	8.1693	3.2868	0.0034792	0.044017	-1.8457	PRAME family member 11		ARSB	411	-0.19998	6.4216	-4.2629	0.00033927	0.01948	0.3	arylsulfatase B
TCP10L	140290	0.18281	6.9824	3.6703	0.0014048	0.031964	-1.0131	t-complex 10 like		WBP1L	54838	-0.20027	9.7701	-3.2523	0.0037724	0.046031	-1.9196	WW domain binding protein 1 like
CLCA1	1179	0.1825	7.2325	3.6413	0.0015053	0.032754	-1.0768	chloride channel accessory 1		PLPP6	403313	-0.20035	8.7633	-3.4093	0.0026092	0.039812	-1.5822	phospholipid phosphatase 6
TONSL-AS1	100287098	0.18066	7.8019	3.5307	0.0019582	0.03602	-1.3187	TONSL antisense RNA 1		SH2B1	25970	-0.20039	8.7058	-3.9291	0.00075656	0.026101	-0.442	SH2B adaptor protein 1
CLEC4D	338339	0.18051	6.9932	3.4423	0.0024139	0.038516	-1.5108	C-type lectin domain family 4 member D		AGAP2-AS1	100130776	-0.20043	8.3575	-3.3657	0.0028912	0.041077	-1.6763	AGAP2 antisense RNA 1
THSD7B	80731	0.18037	5.4202	3.4545	0.0023449	0.037935	-1.4843	thrombospondin type 1 domain containing 7B		BRD3OS	266655	-0.20063	8.5482	-3.5971	0.0016724	0.034135	-1.1736	BRD3 opposite strand
CLEC4E	26253	0.17962	7.3614	4.1727	0.00042141	0.021435	0.099272	C-type lectin domain family 4 member E		BHLHB9	80823	-0.2007	7.0683	-4.2149	0.0003808	0.020528	0.19308	basic helix-loop-helix family member b9
PIEZO2	63895	0.17912	6.5186	3.8215	0.00097904	0.028384	-0.68009	piezo type mechanosensitive ion channel component 2		ERCC1	2067	-0.20075	9.1984	-3.6501	0.0014741	0.032401	-1.0574	"ERCC excision repair 1, endonuclease non-catalytic subunit"
GPRIN1	114787	0.17879	7.9095	3.4394	0.0024302	0.038608	-1.517	G protein regulated inducer of neurite outgrowth 1		SLC35E1	79939	-0.20098	9.3706	-3.262	0.0036877	0.045615	-1.8989	solute carrier family 35 member E1
SPAG8	26206	0.17844	7.1055	4.0584	0.00055473	0.023793	-0.15509	sperm associated antigen 8		NBEAL2	23218	-0.20102	7.9289	-3.2808	0.0035287	0.044374	-1.8586	neurobeachin like 2
CHORDC1	26973	0.17827	7.8342	3.7589	0.0011372	0.029763	-0.81826	cysteine and histidine rich domain containing 1		MYO10	4651	-0.20107	8.0155	-3.6678	0.0014135	0.032045	-1.0187	myosin X
ALLC	55821	0.1781	7.0962	3.3113	0.0032853	0.043033	-1.7932	allantoicase		GLOD4	51031	-0.20114	9.7606	-3.3845	0.0027662	0.04028	-1.6358	glyoxalase domain containing 4
CCR6	1235	0.17762	5.5997	3.3795	0.0027988	0.040675	-1.6465	C-C motif chemokine receptor 6		RNF103	7844	-0.20121	8.8957	-3.2088	0.0041753	0.047612	-2.0122	ring finger protein 103
ASB4	51666	0.17741	5.7492	3.8021	0.0010257	0.028742	-0.72303	ankyrin repeat and SOCS box containing 4		RMDN1	51115	-0.20122	7.5205	-3.2396	0.0038856	0.04644	-1.9466	regulator of microtubule dynamics 1
SOX15	6665	0.17725	8.0439	3.5236	0.0019911	0.036082	-1.334	SRY-box transcription factor 15		CPD	1362	-0.20128	9.3287	-3.3118	0.0032813	0.043033	-1.7921	carboxypeptidase D
ASMT	438	0.17646	6.4965	3.5879	0.0017093	0.034514	-1.1937	acetylserotonin O-methyltransferase		SREBF1	6720	-0.20129	9.205	-3.1786	0.0044792	0.048675	-2.0763	sterol regulatory element binding transcription factor 1
ZNF775	285971	0.17626	7.4927	3.9749	0.00067778	0.025261	-0.34036	zinc finger protein 775		ZNF271P	10778	-0.20137	6.11	-4.6529	0.00013303	0.013799	1.1672	"zinc finger protein 271, pseudogene"
SAA4	6291	0.17624	7.8424	3.1769	0.004497	0.048746	-2.0799	"serum amyloid A4, constitutive"		GNAQ	2776	-0.20202	9.398	-3.8468	0.00092144	0.027908	-0.62411	G protein subunit alpha q
LRRC74A	145497	0.17623	6.4519	3.5877	0.0017102	0.034514	-1.1942	leucine rich repeat containing 74A		FZD3	7976	-0.20257	6.5662	-3.1999	0.0042625	0.047733	-2.0311	frizzled class receptor 3
SAG	6295	0.17607	7.9646	3.245	0.0038371	0.046142	-1.9351	S-antigen visual arrestin		TPD52	7163	-0.20266	9.3144	-3.1743	0.0045238	0.048935	-2.0854	tumor protein D52
DUSP15	128853	0.17455	7.7562	3.3959	0.0026928	0.040031	-1.6111	dual specificity phosphatase 15		TRIM52	84851	-0.2027	7.5529	-5.1647	3.9338e-05	0.009892	2.2945	tripartite motif containing 52
RAB30	27314	0.1745	6.9945	3.1863	0.0043991	0.048354	-2.0599	"RAB30, member RAS oncogene family"		NUDT18	79873	-0.20277	8.0332	-3.6327	0.0015366	0.033013	-1.0957	nudix hydrolase 18
LMX1B	4010	0.17444	7.6024	3.2096	0.0041672	0.047612	-2.0105	LIM homeobox transcription factor 1 beta		SLC25A44	9673	-0.20322	9.0902	-3.5725	0.001773	0.034799	-1.2273	solute carrier family 25 member 44
AMER1	139285	0.17422	6.8707	4.7001	0.00011882	0.013182	1.2718	APC membrane recruitment protein 1		STYX	6815	-0.20347	7.1661	-4.3814	0.0002552	0.017234	0.56372	serine/threonine/tyrosine interacting protein
TNR	7143	0.17422	7.1815	3.7099	0.0012783	0.030831	-0.92613	tenascin R		RIOK3	8780	-0.20383	9.6463	-3.4689	0.0022666	0.037667	-1.4531	RIO kinase 3
L1CAM	3897	0.17412	7.5655	3.8451	0.00092528	0.027908	-0.62795	L1 cell adhesion molecule		SLC9A7	84679	-0.20386	7.7824	-3.3438	0.003044	0.041912	-1.7234	solute carrier family 9 member A7
TRPV4	59341	0.17387	7.8182	3.5356	0.0019356	0.035843	-1.308	transient receptor potential cation channel subfamily V member 4		SS18L1	26039	-0.20392	9.2582	-3.7459	0.0011732	0.03002	-0.84699	SS18L1 subunit of BAF chromatin remodeling complex
LINC01565	23434	0.17305	7.6016	3.1953	0.0043083	0.048014	-2.0408	long intergenic non-protein coding RNA 1565		RAB11FIP5	26056	-0.20407	8.8124	-3.2014	0.0042481	0.047712	-2.028	RAB11 family interacting protein 5
SERPINF1	5176	0.17282	7.5538	3.1614	0.0046618	0.049594	-2.1127	serpin family F member 1		BBS10	79738	-0.20409	7.6279	-3.8715	0.00086849	0.027347	-0.56947	Bardet-Biedl syndrome 10
WNT5B	81029	0.17235	6.3087	3.161	0.0046657	0.049594	-2.1135	Wnt family member 5B		AAMP	14	-0.20418	9.8508	-3.373	0.0028418	0.04072	-1.6605	angio associated migratory cell protein
ANGPT2	285	0.17221	5.0348	3.3738	0.0028368	0.04072	-1.6589	angiopoietin 2		LYPLAL1	127018	-0.20418	9.3659	-3.2403	0.0038791	0.04644	-1.9451	lysophospholipase like 1
PPP4R1L	55370	0.17183	6.9878	3.917	0.00077886	0.026346	-0.46884	protein phosphatase 4 regulatory subunit 1 like (pseudogene)		EFTUD2	9343	-0.20422	11.278	-3.2306	0.003968	0.046653	-1.9658	elongation factor Tu GTP binding domain containing 2
BPI	671	0.17176	7.8774	3.5693	0.0017865	0.034799	-1.2344	bactericidal permeability increasing protein		CAVIN3	112464	-0.20443	8.9779	-3.3047	0.0033363	0.043326	-1.8073	caveolae associated protein 3
ECM2	1842	0.1717	6.5738	3.2895	0.0034578	0.043865	-1.84	extracellular matrix protein 2		ELP3	55140	-0.20446	9.2376	-3.2375	0.0039048	0.046502	-1.9511	elongator acetyltransferase complex subunit 3
QRICH2	84074	0.17155	7.0662	3.2454	0.0038334	0.046142	-1.9343	glutamine rich 2		ZBTB3	79842	-0.20454	6.7612	-4.552	0.00016944	0.014385	0.94314	zinc finger and BTB domain containing 3
BMS1P2	642826	0.1714	6.6344	3.3044	0.0033389	0.043326	-1.808	BMS1 pseudogene 2		WASF3	10810	-0.20477	8.4625	-3.3946	0.0027013	0.040031	-1.614	WASP family member 3
OR2J2	26707	0.1712	4.9901	3.3659	0.0028896	0.041077	-1.6758	olfactory receptor family 2 subfamily J member 2		COPRS	55352	-0.2048	9.7649	-3.8626	0.0008873	0.027719	-0.58925	coordinator of PRMT5 and differentiation stimulator
PLD2	5338	0.17116	8.3358	3.4346	0.0024582	0.038715	-1.5275	phospholipase D2		ADAM17	6868	-0.20486	8.221	-3.1905	0.004357	0.048227	-2.0511	ADAM metallopeptidase domain 17
KLHL25	64410	0.17108	8.657	3.8928	0.00082536	0.026806	-0.52242	kelch like family member 25		TMEM53	79639	-0.20502	8.9072	-3.2367	0.0039124	0.046502	-1.9529	transmembrane protein 53
ACR	49	0.17099	6.8373	3.6422	0.0015021	0.032754	-1.0748	acrosin		TBRG4	9238	-0.20515	8.7155	-3.4523	0.002357	0.037998	-1.489	transforming growth factor beta regulator 4
ERMN	57471	0.17091	5.4159	4.0243	0.00060204	0.024507	-0.23079	ermin		MED4	29079	-0.20523	7.24	-3.3413	0.0030617	0.041995	-1.7287	mediator complex subunit 4
GABRR1	2569	0.17013	5.8027	3.4646	0.0022899	0.037737	-1.4625	gamma-aminobutyric acid type A receptor subunit rho1		KRR1	11103	-0.20533	8.5928	-3.7472	0.0011694	0.03002	-0.84403	KRR1 small subunit processome component homolog
LINC01545	724087	0.16997	7.2322	3.5039	0.0020862	0.036624	-1.3769	long intergenic non-protein coding RNA 1545		ATXN1	6310	-0.2055	6.4672	-4.9035	7.3114e-05	0.011704	1.7214	ataxin 1
NEU4	129807	0.16991	8.4735	3.921	0.00077138	0.026283	-0.45992	neuraminidase 4		CAPN13	92291	-0.20575	6.187	-3.9789	0.00067137	0.025261	-0.33158	calpain 13
HIF3A	64344	0.16966	7.0775	3.4565	0.0023342	0.037817	-1.48	hypoxia inducible factor 3 subunit alpha		EMC2	9694	-0.20585	9.2815	-3.3096	0.0032986	0.043137	-1.7969	ER membrane protein complex subunit 2
CDH8	1006	0.16858	6.1233	3.196	0.0043017	0.048009	-2.0395	cadherin 8		SHC2	25759	-0.2059	8.4539	-3.5309	0.001957	0.03602	-1.3182	SHC adaptor protein 2
ACTN2	88	0.16814	6.4497	3.4694	0.0022639	0.037667	-1.452	actinin alpha 2		GIN1	54826	-0.206	7.5419	-3.5294	0.001964	0.03602	-1.3215	gypsy retrotransposon integrase 1
RPGRIP1	57096	0.16718	7.5537	3.7115	0.0012734	0.030831	-0.9226	RPGR interacting protein 1		CYP2C18	1562	-0.20604	8.4575	-3.4709	0.0022561	0.037667	-1.4488	cytochrome P450 family 2 subfamily C member 18
AOC4P	90586	0.16708	8.214	3.3319	0.0031306	0.042484	-1.7491	"amine oxidase copper containing 4, pseudogene"		SGCB	6443	-0.20629	7.4265	-3.5799	0.0017423	0.034693	-1.2113	sarcoglycan beta
284187	284187	0.16682	7.4519	3.4531	0.002353	0.037998	-1.4874	NA		CIRBP	1153	-0.20634	8.944	-5.1547	4.027e-05	0.009892	2.2729	cold inducible RNA binding protein
BDKRB2	624	0.16666	7.0461	3.3471	0.0030207	0.041825	-1.7164	bradykinin receptor B2		C17orf75	64149	-0.20637	6.0623	-3.2568	0.0037326	0.045848	-1.9099	chromosome 17 open reading frame 75
BHLHE40	8553	0.16657	10.013	3.8064	0.0010151	0.028614	-0.7135	basic helix-loop-helix family member e40		TMC4	147798	-0.20656	11.66	-3.1767	0.004499	0.048746	-2.0804	transmembrane channel like 4
STMN4	81551	0.16655	7.6414	3.3584	0.0029414	0.041147	-1.692	stathmin 4		ZNF805	390980	-0.20667	7.0226	-3.5264	0.0019782	0.036082	-1.3281	zinc finger protein 805
LOC100131532	100131532	0.16651	7.7985	3.3606	0.0029259	0.041135	-1.6872	uncharacterized LOC100131532		SEC63	11231	-0.20676	8.324	-3.7646	0.0011216	0.029696	-0.80558	"SEC63 homolog, protein translocation regulator"
WDR38	401551	0.16613	7.2258	3.2825	0.0035145	0.044266	-1.8549	WD repeat domain 38		LINC01184	644873	-0.20676	8.1036	-3.3001	0.0033726	0.04344	-1.8172	long intergenic non-protein coding RNA 1184
FAM162B	221303	0.16611	6.7931	3.974	0.00067931	0.025261	-0.34245	family with sequence similarity 162 member B		SRBD1	55133	-0.20683	8.413	-3.5104	0.0020546	0.036446	-1.3629	S1 RNA binding domain 1
UNC13D	201294	0.16601	8.2754	4.1318	0.00046495	0.021961	0.008267	unc-13 homolog D		GSAP	54103	-0.20698	7.6932	-4.1269	0.00047055	0.022094	-0.0028191	gamma-secretase activating protein
ROBO4	54538	0.16548	6.8929	3.4469	0.0023877	0.038275	-1.5008	roundabout guidance receptor 4		PRKCH	5583	-0.20703	9.4665	-3.679	0.0013761	0.031742	-0.99405	protein kinase C eta
EPN1	29924	0.1654	9.3412	3.5152	0.0020314	0.036305	-1.3524	epsin 1		CLN5	1203	-0.20723	7.4743	-3.4926	0.0021432	0.037091	-1.4017	CLN5 intracellular trafficking protein
SYNGAP1	8831	0.1653	7.8595	3.3619	0.0029172	0.041135	-1.6845	synaptic Ras GTPase activating protein 1		LYPD1	116372	-0.20724	8.3577	-3.8007	0.0010289	0.028742	-0.72596	LY6/PLAUR domain containing 1
LOC100130691	100130691	0.16502	5.3729	3.3188	0.003228	0.042835	-1.7771	uncharacterized LOC100130691		TAF11	6882	-0.20777	8.2255	-3.5262	0.0019791	0.036082	-1.3285	TATA-box binding protein associated factor 11
TNNT2	7139	0.16491	7.7865	3.7807	0.0010795	0.029208	-0.77021	"troponin T2, cardiac type"		CWC27	10283	-0.2078	7.2767	-3.344	0.003043	0.041912	-1.7231	CWC27 spliceosome associated cyclophilin
SMR3A	26952	0.16479	5.9663	3.3475	0.0030174	0.041825	-1.7154	submaxillary gland androgen regulated protein 3A		SH2D3A	10045	-0.20785	8.3288	-3.5157	0.0020291	0.036305	-1.3514	SH2 domain containing 3A
LOC100129175	100129175	0.16377	6.9436	3.7249	0.0012333	0.030543	-0.89309	uncharacterized LOC100129175		SYBU	55638	-0.20787	7.7258	-3.187	0.0043926	0.048354	-2.0585	syntabulin
GNG8	94235	0.16361	6.4458	3.222	0.0040487	0.047026	-1.9842	G protein subunit gamma 8		RHOBTB3	22836	-0.20807	8.3434	-4.8809	7.7142e-05	0.011827	1.6717	Rho related BTB domain containing 3
RPTOR	57521	0.16358	8.3461	3.3003	0.0033715	0.04344	-1.8169	regulatory associated protein of MTOR complex 1		GABPB1-AS1	100129387	-0.20811	8.6623	-3.2072	0.004191	0.047612	-2.0157	GABPB1 antisense RNA 1
LY6K	54742	0.16317	6.4871	3.7	0.0013088	0.031105	-0.94785	lymphocyte antigen 6 family member K		RAP1GAP	5909	-0.20826	9.6778	-3.3696	0.0028646	0.040845	-1.6678	RAP1 GTPase activating protein
TPSB2	64499	0.1631	7.8799	3.2473	0.0038161	0.046142	-1.9301	tryptase beta 2 (gene/pseudogene)		WARS2	10352	-0.2083	6.7818	-3.9029	0.00080552	0.02655	-0.49993	"tryptophanyl tRNA synthetase 2, mitochondrial"
GRK1	6011	0.16211	7.7489	3.445	0.0023983	0.038407	-1.5049	G protein-coupled receptor kinase 1		VPS13C	54832	-0.20867	7.816	-3.5662	0.0017997	0.034799	-1.2411	vacuolar protein sorting 13 homolog C
HLA-DRB6	3128	0.16201	6.7744	3.4338	0.0024627	0.038715	-1.5292	"major histocompatibility complex, class II, DR beta 6 (pseudogene)"		GPKOW	27238	-0.20875	9.477	-3.3582	0.0029427	0.041147	-1.6924	G-patch domain and KOW motifs
SLC2A9	56606	0.16194	7.8341	3.5235	0.0019919	0.036082	-1.3344	solute carrier family 2 member 9		SERBP1	26135	-0.20881	10.727	-3.2522	0.0037727	0.046031	-1.9197	SERPINE1 mRNA binding protein 1
DNM1P41	440299	0.16056	6.5642	3.2656	0.0036562	0.045438	-1.891	dynamin 1 pseudogene 41		JPH1	56704	-0.20885	7.2368	-3.7153	0.0012621	0.030728	-0.91436	junctophilin 1
TBX19	9095	0.16046	7.8554	3.2213	0.0040555	0.047026	-1.9857	T-box transcription factor 19		DUSP28	285193	-0.20886	8.9558	-5.3272	2.6817e-05	0.008085	2.6482	dual specificity phosphatase 28
OPN4	94233	0.16031	8.2573	3.7069	0.0012875	0.030878	-0.93274	opsin 4		PLEKHM1	9842	-0.20886	10.937	-3.4789	0.0022138	0.037516	-1.4314	pleckstrin homology and RUN domain containing M1
TRIM50	135892	0.16002	7.1425	3.9827	0.00066519	0.025261	-0.32303	tripartite motif containing 50		LYRM7	90624	-0.20898	8.3088	-3.2296	0.0039772	0.046659	-1.9679	LYR motif containing 7
DKKL1	27120	0.15935	7.9339	3.3619	0.002917	0.041135	-1.6844	dickkopf like acrosomal protein 1		SH2B2	10603	-0.20909	8.3752	-3.1927	0.0043346	0.048139	-2.0464	SH2B adaptor protein 2
NTM	50863	0.15893	6.8705	3.5573	0.0018382	0.034978	-1.2606	neurotrimin		WDR47	22911	-0.20943	7.4903	-3.2051	0.0042112	0.047612	-2.0201	WD repeat domain 47
KCNQ1OT1	10984	0.15827	7.2693	3.7714	0.0011037	0.029439	-0.79073	KCNQ1 opposite strand/antisense transcript 1		ZNF865	100507290	-0.20972	6.4413	-3.9801	0.00066945	0.025261	-0.32893	zinc finger protein 865
TRAC	28755	0.15745	8.4503	3.1822	0.0044413	0.048609	-2.0686	T cell receptor alpha constant		VPS13B	157680	-0.20987	6.934	-3.4835	0.0021894	0.037396	-1.4213	vacuolar protein sorting 13 homolog B
LIMD2	80774	0.15722	7.2624	3.2971	0.0033965	0.043449	-1.8237	LIM domain containing 2		DENR	8562	-0.21007	8.5207	-4.0964	0.00050627	0.022938	-0.070522	density regulated re-initiation and release factor
STX11	8676	0.15706	5.7089	3.6817	0.0013673	0.031715	-0.98818	syntaxin 11		SPIN3	169981	-0.2103	6.7808	-4.3127	0.00030102	0.018303	0.4108	spindlin family member 3
OR51I2	390064	0.15701	7.3819	3.1977	0.0042848	0.047853	-2.0359	olfactory receptor family 51 subfamily I member 2		BRMS1L	84312	-0.2103	7.4943	-3.8818	0.00084731	0.027165	-0.54666	BRMS1 like transcriptional repressor
EFR3B	22979	0.15697	7.6479	3.7443	0.0011776	0.03002	-0.85047	EFR3 homolog B		GOLGB1	2804	-0.21032	8.4633	-3.8351	0.00094758	0.028161	-0.64995	golgin B1
CNKSR2	22866	0.15697	5.3616	3.3145	0.0032609	0.043018	-1.7864	connector enhancer of kinase suppressor of Ras 2		GPATCH1	55094	-0.21057	8.557	-3.4509	0.002365	0.038066	-1.4921	G-patch domain containing 1
SLC9A9	285195	0.15614	7.6409	3.3741	0.0028344	0.04072	-1.6581	solute carrier family 9 member A9		ZNF260	339324	-0.21063	8.5623	-3.5987	0.0016662	0.034135	-1.1702	zinc finger protein 260
S100A7A	338324	0.15594	7.0178	3.2479	0.0038112	0.046142	-1.929	S100 calcium binding protein A7A		284926	284926	-0.21066	6.4099	-3.245	0.0038373	0.046142	-1.9352	NA
MYL10	93408	0.15589	7.8514	3.5997	0.0016621	0.034135	-1.168	myosin light chain 10		ZNF30	90075	-0.21118	6.4348	-3.8568	0.00089959	0.027908	-0.60195	zinc finger protein 30
DISP3	57540	0.15581	7.647	3.3016	0.0033608	0.04344	-1.814	dispatched RND transporter family member 3		TBCB	1155	-0.21139	11.657	-3.1689	0.0045809	0.049308	-2.0968	tubulin folding cofactor B
IL10RB-DT	100288432	0.15572	6.0039	3.3725	0.0028451	0.04072	-1.6615	IL10RB divergent transcript		EXOSC5	56915	-0.21146	9.6997	-3.1612	0.0046634	0.049594	-2.1131	exosome component 5
TSPY1	7258	0.15542	8.3422	3.4884	0.0021645	0.037262	-1.4108	testis specific protein Y-linked 1		PARN	5073	-0.21168	10.657	-3.5586	0.0018326	0.034938	-1.2578	poly(A)-specific ribonuclease
NOD1	10392	0.15444	8.2852	3.2551	0.0037478	0.045893	-1.9136	nucleotide binding oligomerization domain containing 1		OR7A17	26333	-0.21169	6.5114	-3.849	0.00091663	0.027908	-0.61928	olfactory receptor family 7 subfamily A member 17
CHD5	26038	0.1544	6.9876	3.1765	0.0045006	0.048746	-2.0807	chromodomain helicase DNA binding protein 5		ATP2B1-AS1	338758	-0.21186	7.6281	-3.6594	0.0014419	0.03214	-1.0371	ATP2B1 antisense RNA 1
GPR68	8111	0.15439	7.0838	3.829	0.00096158	0.028383	-0.66348	G protein-coupled receptor 68		TOP3B	8940	-0.21194	7.4229	-3.2136	0.0041283	0.047476	-2.0019	DNA topoisomerase III beta
ADIG	149685	0.1541	7.7151	3.3283	0.0031573	0.042571	-1.7569	adipogenin		DNLZ	728489	-0.2122	8.261	-3.2108	0.0041554	0.047612	-2.0079	DNL-type zinc finger
PLAAT2	54979	0.15357	7.5931	3.3976	0.0026818	0.040031	-1.6074	phospholipase A and acyltransferase 2		TOM1	10043	-0.21225	8.6644	-3.8088	0.0010093	0.028596	-0.7082	target of myb1 membrane trafficking protein
REXO1	57455	0.15331	7.5062	3.3112	0.0032865	0.043033	-1.7936	RNA exonuclease 1 homolog		NARS1	4677	-0.21247	12.309	-3.3234	0.0031937	0.042792	-1.7674	asparaginyl-tRNA synthetase 1
KLHL31	401265	0.15266	6.2705	3.3073	0.0033167	0.043322	-1.802	kelch like family member 31		RFX7	64864	-0.21269	8.4744	-4.5593	0.00016649	0.014385	0.9594	regulatory factor X7
ZNF843	283933	0.15243	9.0302	3.4436	0.0024065	0.038499	-1.508	zinc finger protein 843		BCAS3	54828	-0.21299	7.537	-3.7192	0.0012504	0.030692	-0.90575	BCAS3 microtubule associated cell migration factor
SH3BP1	23616	0.15242	8.453	3.2211	0.0040566	0.047026	-1.9859	SH3 domain binding protein 1		HSPB11	51668	-0.21315	7.9803	-3.2309	0.0039652	0.046653	-1.9651	heat shock protein family B (small) member 11
PRDM8	56978	0.15236	7.2324	3.9268	0.00076072	0.026131	-0.44707	PR/SET domain 8		CUX1	1523	-0.21322	8.2634	-3.8255	0.00096977	0.028384	-0.67131	cut like homeobox 1
GHRL	51738	0.1523	7.3001	3.2045	0.0042167	0.047612	-2.0212	ghrelin and obestatin prepropeptide		SNRPA1	6627	-0.21335	9.7908	-3.2308	0.0039661	0.046653	-1.9653	small nuclear ribonucleoprotein polypeptide A'
LOXHD1	125336	0.15205	6.7762	3.3591	0.0029367	0.041147	-1.6906	lipoxygenase homology domains 1		INO80B	83444	-0.21337	8.6572	-3.67	0.0014058	0.031964	-1.0138	INO80 complex subunit B
KLK13	26085	0.152	7.3799	3.3714	0.0028526	0.040754	-1.664	kallikrein related peptidase 13		LEMD3	23592	-0.21367	10.81	-3.5505	0.0018679	0.035244	-1.2753	LEM domain containing 3
TRMT9B	57604	0.15159	5.9944	3.1805	0.0044589	0.048635	-2.0722	tRNA methyltransferase 9B (putative)		LRP12	29967	-0.21376	6.4062	-3.6029	0.0016496	0.034112	-1.161	LDL receptor related protein 12
FOLR2	2350	0.15009	8.0007	4.1236	0.00047421	0.0222	-0.0099762	folate receptor beta		SMIM10	644538	-0.21386	5.9331	-3.2633	0.0036763	0.045545	-1.8961	small integral membrane protein 10
ZNF861P	100302737	0.14981	8.1289	3.7499	0.0011618	0.03002	-0.83798	"zinc finger protein 861, pseudogene"		ZBED6	100381270	-0.21392	6.3875	-3.5643	0.0018077	0.034799	-1.2452	zinc finger BED-type containing 6
PCYT1B	9468	0.14935	5.952	3.3422	0.0030554	0.041946	-1.7269	"phosphate cytidylyltransferase 1, choline, beta"		HSDL1	83693	-0.21409	7.6161	-3.7435	0.0011799	0.03002	-0.85226	hydroxysteroid dehydrogenase like 1
GDAP1L1	78997	0.14926	7.8396	3.4703	0.0022593	0.037667	-1.4501	ganglioside induced differentiation associated protein 1 like 1		VIM	7431	-0.21409	7.8215	-3.5742	0.0017658	0.034799	-1.2237	vimentin
ADGRB1	575	0.14908	7.4623	3.4178	0.0025574	0.03941	-1.5638	adhesion G protein-coupled receptor B1		DDX46	9879	-0.2144	8.993	-3.5034	0.0020889	0.036631	-1.3781	DEAD-box helicase 46
CD180	4064	0.14888	7.7498	3.2332	0.0039442	0.046538	-1.9603	CD180 molecule		NOC4L	79050	-0.2149	9.0564	-3.4101	0.002604	0.039811	-1.5804	nucleolar complex associated 4 homolog
CACNA1B	774	0.14874	6.2709	3.7208	0.0012454	0.030692	-0.9021	calcium voltage-gated channel subunit alpha1 B		JOSD1	9929	-0.21536	10.818	-3.2232	0.004037	0.047026	-1.9815	Josephin domain containing 1
GRIK4	2900	0.14788	5.7808	3.1917	0.0043442	0.048211	-2.0484	glutamate ionotropic receptor kainate type subunit 4		MCAT	27349	-0.21565	8.8639	-3.2577	0.0037249	0.045817	-1.9081	malonyl-CoA-acyl carrier protein transacylase
SNX22	79856	0.14662	7.6391	3.4398	0.0024281	0.038608	-1.5162	sorting nexin 22		RAB21	23011	-0.21576	9.8999	-3.5241	0.001989	0.036082	-1.3331	"RAB21, member RAS oncogene family"
DAB2IP	153090	0.14654	7.9217	3.7403	0.0011889	0.030045	-0.85929	DAB2 interacting protein		PPP1CB	5500	-0.21594	10.232	-3.2085	0.0041779	0.047612	-2.0128	protein phosphatase 1 catalytic subunit beta
LRRC10B	390205	0.14649	7.5013	3.3533	0.0029771	0.041428	-1.7031	leucine rich repeat containing 10B		PIGB	9488	-0.21598	8.3337	-3.7585	0.0011384	0.029763	-0.81922	phosphatidylinositol glycan anchor biosynthesis class B
GSG1	83445	0.14645	5.9244	3.2482	0.0038083	0.046142	-1.9283	germ cell associated 1		QSER1	79832	-0.216	8.8693	-3.3094	0.0032999	0.043137	-1.7973	glutamine and serine rich 1
MATK	4145	0.14577	7.5371	3.3629	0.0029107	0.041135	-1.6824	megakaryocyte-associated tyrosine kinase		NEK8	284086	-0.21614	7.5719	-4.5809	0.00015807	0.014385	1.0074	NIMA related kinase 8
KLK15	55554	0.14538	6.9405	3.9592	0.0007039	0.025261	-0.37532	kallikrein related peptidase 15		TM2D3	80213	-0.21614	10.237	-3.6527	0.001465	0.032336	-1.0517	TM2 domain containing 3
MAP3K10	4294	0.14483	8.8812	3.6824	0.001365	0.031715	-0.98663	mitogen-activated protein kinase kinase kinase 10		MBD4	8930	-0.21643	8.8309	-4.3464	0.00027758	0.017763	0.48587	"methyl-CpG binding domain 4, DNA glycosylase"
TMEM155	132332	0.14451	5.5157	3.3905	0.0027275	0.040092	-1.6228	transmembrane protein 155		FBXL20	84961	-0.21648	8.401	-4.0502	0.00056578	0.02388	-0.17333	F-box and leucine rich repeat protein 20
CASP10	843	0.14443	8.1682	3.2742	0.0035833	0.044813	-1.8726	caspase 10		ALDH4A1	8659	-0.21657	8.2738	-3.7355	0.0012026	0.030144	-0.86984	aldehyde dehydrogenase 4 family member A1
TWIST2	117581	0.14413	5.7302	3.3747	0.0028305	0.04072	-1.6568	twist family bHLH transcription factor 2		GSDME	1687	-0.21677	9.1808	-3.9142	0.00078414	0.026346	-0.47508	gasdermin E
PDE7B	27115	0.14299	6.9813	3.4827	0.0021938	0.037396	-1.4231	phosphodiesterase 7B		ZNF84	7637	-0.2169	8.3254	-3.9282	0.00075826	0.026103	-0.44407	zinc finger protein 84
SLC1A3	6507	0.14299	6.2213	3.3951	0.0026976	0.040031	-1.6128	solute carrier family 1 member 3		GSTZ1	2954	-0.21729	8.93	-3.5978	0.0016695	0.034135	-1.172	glutathione S-transferase zeta 1
HTR7	3363	0.14288	6.1094	3.5046	0.0020831	0.036624	-1.3755	5-hydroxytryptamine receptor 7		HNRNPA3	220988	-0.21731	8.5488	-3.3232	0.0031948	0.042792	-1.7677	heterogeneous nuclear ribonucleoprotein A3
IGFBP5	3488	0.14283	7.0133	3.2393	0.0038882	0.04644	-1.9472	insulin like growth factor binding protein 5		KANSL1L	151050	-0.21739	7.0534	-3.4282	0.0024951	0.038973	-1.5412	KAT8 regulatory NSL complex subunit 1 like
DOCK4	9732	0.14245	5.2722	3.643	0.0014993	0.032754	-1.073	dedicator of cytokinesis 4		ATP6V1G1	9550	-0.21743	9.7303	-3.5545	0.0018505	0.035114	-1.2667	ATPase H+ transporting V1 subunit G1
TMEM196	256130	0.14224	5.5016	3.2156	0.0041095	0.047335	-1.9978	transmembrane protein 196		GPALPP1	55425	-0.21756	7.2146	-4.3372	0.0002838	0.017849	0.46533	GPALPP motifs containing 1
ZGLP1	100125288	0.14217	8.2985	3.301	0.0033657	0.04344	-1.8153	zinc finger GATA like protein 1		RABGGTA	5875	-0.21756	8.9879	-3.4651	0.002287	0.037737	-1.4613	Rab geranylgeranyltransferase subunit alpha
CACNA2D2	9254	0.14202	7.8491	3.3747	0.0028305	0.04072	-1.6568	calcium voltage-gated channel auxiliary subunit alpha2delta 2		ZYG11B	79699	-0.21819	8.0187	-3.5537	0.0018542	0.035114	-1.2685	"zyg-11 family member B, cell cycle regulator"
ANGPTL2	23452	0.14184	7.1335	3.1893	0.0043692	0.048227	-2.0537	angiopoietin like 2		KCNE3	10008	-0.21847	7.3084	-3.7832	0.001073	0.029208	-0.76464	potassium voltage-gated channel subfamily E regulatory subunit 3
LHX4	89884	0.14112	6.4909	3.5807	0.0017387	0.034665	-1.2094	LIM homeobox 4		CPSF6	11052	-0.21868	7.943	-3.321	0.0032116	0.042831	-1.7725	cleavage and polyadenylation specific factor 6
SNORD8	319103	0.14007	6.6448	3.2998	0.003375	0.04344	-1.8179	"small nucleolar RNA, C/D box 8"		ACAP2	23527	-0.21874	8.01	-3.664	0.0014263	0.032106	-1.0271	"ArfGAP with coiled-coil, ankyrin repeat and PH domains 2"
OR51E2	81285	0.13991	6.2657	3.7435	0.0011798	0.03002	-0.85222	olfactory receptor family 51 subfamily E member 2		CPSF2	53981	-0.21875	8.7287	-3.364	0.002903	0.041129	-1.68	cleavage and polyadenylation specific factor 2
UNC119	9094	0.13975	9.1447	3.2338	0.0039383	0.046538	-1.9589	unc-119 lipid binding chaperone		TNFAIP8L1	126282	-0.21891	7.4068	-3.3746	0.0028314	0.04072	-1.6571	TNF alpha induced protein 8 like 1
LOC339260	339260	0.13971	5.2758	3.6121	0.0016139	0.033662	-1.1409	uncharacterized LOC339260		STX7	8417	-0.21897	9.2035	-3.6298	0.0015472	0.033046	-1.102	syntaxin 7
142937	142937	0.13934	5.774	3.6025	0.0016511	0.034112	-1.1618	NA		LIX1L	128077	-0.219	7.8386	-4.5977	0.00015186	0.014385	1.0446	limb and CNS expressed 1 like
SPX	80763	0.13896	6.2022	3.1526	0.0047583	0.049816	-2.1314	spexin hormone		PRKCSH	5589	-0.21925	10.142	-3.397	0.0026858	0.040031	-1.6087	protein kinase C substrate 80K-H
COL1A1	1277	0.13874	6.8806	3.718	0.0012539	0.030692	-0.90833	collagen type I alpha 1 chain		NT5DC4	284958	-0.21931	6.1469	-5.1107	4.4696e-05	0.009892	2.1765	5'-nucleotidase domain containing 4
ANKS1B	56899	0.13864	5.2998	3.8437	0.00092841	0.027908	-0.63107	ankyrin repeat and sterile alpha motif domain containing 1B		CREB3L4	148327	-0.21931	9.0704	-3.223	0.0040389	0.047026	-1.9819	cAMP responsive element binding protein 3 like 4
SHROOM4	57477	0.13659	7.2747	3.2293	0.0039806	0.046659	-1.9687	shroom family member 4		FAM177A1	283635	-0.21959	8.6494	-4.5092	0.00018776	0.014395	0.84801	family with sequence similarity 177 member A1
MGP	4256	0.13645	4.993	3.6051	0.0016409	0.034042	-1.1562	matrix Gla protein		TTC8	123016	-0.21975	8.4932	-3.2969	0.0033982	0.043449	-1.8242	tetratricopeptide repeat domain 8
SDC2	6383	0.13476	6.6245	3.2102	0.0041611	0.047612	-2.0092	syndecan 2		PPP1R21	129285	-0.21988	8.149	-3.7632	0.0011256	0.029696	-0.80885	protein phosphatase 1 regulatory subunit 21
CD8B	926	0.13458	7.1301	3.355	0.0029652	0.041352	-1.6994	CD8b molecule		PRR5	55615	-0.21991	8.0707	-3.4346	0.0024582	0.038715	-1.5275	proline rich 5
FCGR2A	2212	0.13395	5.339	3.2944	0.003418	0.0435	-1.8295	Fc fragment of IgG receptor IIa		DUSP3	1845	-0.22017	10.486	-3.2122	0.0041419	0.047597	-2.0049	dual specificity phosphatase 3
CRYGC	1420	0.13337	7.2213	3.2048	0.004214	0.047612	-2.0207	crystallin gamma C		WDR43	23160	-0.22036	8.3416	-3.6769	0.0013828	0.031852	-0.99857	WD repeat domain 43
KCND3	3752	0.13315	5.8687	3.5891	0.0017046	0.034514	-1.1912	potassium voltage-gated channel subfamily D member 3		CHMP1B	57132	-0.2205	9.8725	-4.2494	0.00035053	0.019797	0.26978	charged multivesicular body protein 1B
CES3	23491	0.13297	7.5967	3.1566	0.0047143	0.049723	-2.1229	carboxylesterase 3		TUBA3D	113457	-0.22072	8.3163	-3.1673	0.0045988	0.049313	-2.1003	tubulin alpha 3d
TBX6	6911	0.13284	7.5053	3.2292	0.0039809	0.046659	-1.9687	T-box transcription factor 6		IRS1	3667	-0.22084	9.1018	-4.2713	0.00033249	0.019398	0.3187	insulin receptor substrate 1
TESPA1	9840	0.13277	6.6701	3.3217	0.003206	0.042792	-1.7709	"thymocyte expressed, positive selection associated 1"		PDP1	54704	-0.22095	8.9685	-3.2458	0.0038295	0.046142	-1.9334	pyruvate dehyrogenase phosphatase catalytic subunit 1
PIANP	196500	0.13101	6.7641	3.3221	0.0032036	0.042792	-1.7702	PILR alpha associated neural protein		USP14	9097	-0.22096	10.108	-3.4016	0.0026571	0.03989	-1.5989	ubiquitin specific peptidase 14
TTTY7	246122	0.12945	6.7965	3.1545	0.0047366	0.049723	-2.1272	"testis-specific transcript, Y-linked 7"		MMGT1	93380	-0.22108	10.991	-3.2386	0.0038948	0.046463	-1.9488	membrane magnesium transporter 1
ITPRID1	223075	0.12919	5.9564	3.2402	0.0038804	0.04644	-1.9454	ITPR interacting domain containing 1		ACER3	55331	-0.22133	8.2995	-3.396	0.0026923	0.040031	-1.611	alkaline ceramidase 3
BOC	91653	0.12715	7.5768	3.5145	0.0020347	0.036322	-1.3539	"BOC cell adhesion associated, oncogene regulated"		CREBL2	1389	-0.22175	8.9833	-3.3888	0.0027381	0.040145	-1.6264	cAMP responsive element binding protein like 2
MUC4	4585	0.12639	5.9339	3.4382	0.0024372	0.038635	-1.5197	"mucin 4, cell surface associated"		SLC25A43	203427	-0.22184	8.8805	-3.3352	0.0031063	0.042278	-1.742	solute carrier family 25 member 43
100996457	100996457	0.1261	5.3118	3.3475	0.0030175	0.041825	-1.7154	NA		PRKCI	5584	-0.22219	10.195	-3.2856	0.0034891	0.044086	-1.8483	protein kinase C iota
SLC2A3	6515	0.12334	5.5311	3.2914	0.003442	0.0437	-1.8359	solute carrier family 2 member 3		MOAP1	64112	-0.22224	10.029	-3.3381	0.003085	0.042135	-1.7357	modulator of apoptosis 1
CALD1	800	0.12032	5.6892	3.3129	0.0032734	0.043033	-1.7899	caldesmon 1		BAG1	573	-0.22243	9.2893	-4.0034	0.00063296	0.025113	-0.2771	BAG cochaperone 1
GTF3C2-AS1	100505624	0.11988	6.8542	3.3969	0.0026865	0.040031	-1.609	GTF3C2 antisense RNA 1		C4BPA	722	-0.22274	7.9926	-5.1607	3.9707e-05	0.009892	2.2859	complement component 4 binding protein alpha
NCR2	9436	0.11667	7.9411	3.42	0.0025439	0.039272	-1.559	natural cytotoxicity triggering receptor 2		NUMBL	9253	-0.22274	9.6099	-3.6599	0.0014401	0.03214	-1.036	NUMB like endocytic adaptor protein
CXXC4	80319	0.11558	6.9204	3.1522	0.004762	0.049816	-2.1321	CXXC finger protein 4		ATP8B1	5205	-0.22294	9.0835	-3.3302	0.0031428	0.042484	-1.7527	ATPase phospholipid transporting 8B1
CFAP65	255101	0.11178	6.3975	3.2503	0.00379	0.046142	-1.9239	cilia and flagella associated protein 65		USP40	55230	-0.2234	9.0114	-3.1994	0.0042678	0.047733	-2.0322	ubiquitin specific peptidase 40
HLA-DOA	3111	0.10997	7.3476	3.2155	0.0041101	0.047335	-1.9979	"major histocompatibility complex, class II, DO alpha"		CBR4	84869	-0.22341	7.6348	-3.5327	0.0019485	0.035999	-1.3142	carbonyl reductase 4
										MAVS	57506	-0.22365	8.8568	-3.3307	0.0031393	0.042484	-1.7516	mitochondrial antiviral signaling protein
										XIAP	331	-0.22376	9.2146	-3.6552	0.0014563	0.032318	-1.0463	X-linked inhibitor of apoptosis
										CCDC68	80323	-0.22379	9.2511	-4.1981	0.00039649	0.020974	0.1557	coiled-coil domain containing 68
										BOD1L1	259282	-0.22406	7.6762	-3.7642	0.0011229	0.029696	-0.80663	biorientation of chromosomes in cell division 1 like 1
										DIS3L2	129563	-0.22407	7.2725	-3.5705	0.0017813	0.034799	-1.2317	DIS3 like 3'-5' exoribonuclease 2
										GRB2	2885	-0.22412	10.723	-3.1544	0.0047387	0.049723	-2.1276	growth factor receptor bound protein 2
										TRAM2-AS1	401264	-0.22414	8.1588	-3.8833	0.00084427	0.027123	-0.54334	TRAM2 antisense RNA 1 (head to head)
										PHC1	1911	-0.22425	8.3505	-3.3784	0.0028059	0.040704	-1.6488	polyhomeotic homolog 1
										CDC40	51362	-0.22437	8.1379	-3.9208	0.00077177	0.026283	-0.46039	cell division cycle 40
										ERGIC2	51290	-0.22451	9.2156	-4.4092	0.00023872	0.016616	0.62559	ERGIC and golgi 2
										AGA	175	-0.22482	8.6491	-4.0616	0.00055039	0.023726	-0.14783	aspartylglucosaminidase
										SLC25A16	8034	-0.22488	7.3317	-4.9164	7.09e-05	0.011482	1.7498	solute carrier family 25 member 16
										XPO7	23039	-0.22515	8.8212	-4.4156	0.00023505	0.016505	0.63994	exportin 7
										PRORSD1P	344405	-0.22521	5.7676	-4.4498	0.00021654	0.015549	0.71592	"prolyl-tRNA synthetase associated domain containing 1, pseudogene"
										TMEM222	84065	-0.22527	9.9639	-3.8581	0.00089684	0.027908	-0.59913	transmembrane protein 222
										SLC30A7	148867	-0.22607	8.727	-4.2323	0.00036522	0.020126	0.23175	solute carrier family 30 member 7
										PRKAA2	5563	-0.22617	6.7142	-4.3631	0.00026667	0.017622	0.52302	protein kinase AMP-activated catalytic subunit alpha 2
										CASP2	835	-0.22668	8.0296	-3.4782	0.0022174	0.037516	-1.4329	caspase 2
										PRKAB2	5565	-0.22692	8.1726	-3.4293	0.0024889	0.038952	-1.5389	protein kinase AMP-activated non-catalytic subunit beta 2
										HOOK2	29911	-0.22712	9.7318	-3.2595	0.0037089	0.04577	-1.9041	hook microtubule tethering protein 2
										SRD5A1	6715	-0.22715	8.1003	-3.4658	0.0022834	0.037737	-1.4599	steroid 5 alpha-reductase 1
										SYT13	57586	-0.22744	10.214	-3.9949	0.00064607	0.025261	-0.29606	synaptotagmin 13
										PDGFD	80310	-0.22774	9.2069	-3.2305	0.0039686	0.046653	-1.9659	platelet derived growth factor D
										CERT1	10087	-0.22787	9.7426	-3.5641	0.0018087	0.034799	-1.2457	ceramide transporter 1
										NUDT12	83594	-0.22789	6.8282	-3.9127	0.00078688	0.026346	-0.47831	nudix hydrolase 12
										TMEM87B	84910	-0.22808	9.007	-4.4914	0.00019596	0.014669	0.8084	transmembrane protein 87B
										BABAM1	29086	-0.22825	9.7794	-3.5041	0.0020855	0.036624	-1.3766	BRISC and BRCA1 A complex member 1
										KBTBD6	89890	-0.22885	7.6253	-3.6798	0.0013734	0.031726	-0.99225	kelch repeat and BTB domain containing 6
										ASPSCR1	79058	-0.22892	8.5981	-3.4767	0.0022253	0.03753	-1.4362	"ASPSCR1 tether for SLC2A4, UBX domain containing"
										MYO5C	55930	-0.22893	10.963	-3.9743	0.00067876	0.025261	-0.34169	myosin VC
										PAK1	5058	-0.22897	8.7728	-3.7497	0.0011625	0.03002	-0.8386	p21 (RAC1) activated kinase 1
										ATP13A1	57130	-0.22909	9.7469	-3.612	0.0016142	0.033662	-1.141	ATPase 13A1
										MRPL19	9801	-0.22969	7.7144	-3.1827	0.0044366	0.048609	-2.0676	mitochondrial ribosomal protein L19
										TLCD4	148534	-0.22971	7.8178	-3.1818	0.0044461	0.048612	-2.0696	TLC domain containing 4
										SPTY2D1	144108	-0.22991	8.7222	-4.2404	0.00035815	0.020084	0.24985	SPT2 chromatin protein domain containing 1
										OXA1L	5018	-0.22994	11.284	-3.8257	0.00096915	0.028384	-0.67072	OXA1L mitochondrial inner membrane protein
										SLAMF7	57823	-0.23004	8.0469	-3.8043	0.0010201	0.028654	-0.71803	SLAM family member 7
										CINP	51550	-0.23031	7.0674	-3.5255	0.0019824	0.036082	-1.33	cyclin dependent kinase 2 interacting protein
										STK11IP	114790	-0.23035	8.5379	-4.2503	0.00034977	0.019797	0.27179	serine/threonine kinase 11 interacting protein
										SPNS2	124976	-0.23041	12.308	-3.1521	0.0047632	0.049816	-2.1323	sphingolipid transporter 2
										PTAR1	375743	-0.23076	8.0643	-3.8287	0.0009622	0.028383	-0.66408	protein prenyltransferase alpha subunit repeat containing 1
										MRPS16	51021	-0.23082	9.0581	-3.1784	0.0044811	0.048675	-2.0767	mitochondrial ribosomal protein S16
										NADK2	133686	-0.23088	7.2528	-3.6624	0.0014317	0.03214	-1.0306	"NAD kinase 2, mitochondrial"
										C19orf54	284325	-0.23102	9.3565	-3.4049	0.0026366	0.039815	-1.5918	chromosome 19 open reading frame 54
										PTTG1IP	754	-0.23113	12.244	-3.304	0.0033419	0.04333	-1.8089	PTTG1 interacting protein
										BRCC3	79184	-0.23115	9.2972	-3.1554	0.0047268	0.049723	-2.1254	BRCA1/BRCA2-containing complex subunit 3
										ETV1	2115	-0.23143	8.6552	-3.2003	0.0042588	0.047733	-2.0303	ETS variant transcription factor 1
										IMPG2	50939	-0.23153	5.7033	-3.9424	0.00073277	0.025549	-0.41246	interphotoreceptor matrix proteoglycan 2
										NAA16	79612	-0.23154	6.9226	-4.5331	0.00017728	0.014385	0.90122	"N-alpha-acetyltransferase 16, NatA auxiliary subunit"
										COX11	1353	-0.2316	7.3058	-3.3125	0.0032758	0.043033	-1.7906	cytochrome c oxidase copper chaperone COX11
										ACADVL	37	-0.23179	10.73	-4.1453	0.0004502	0.021706	0.038113	acyl-CoA dehydrogenase very long chain
										EBAG9	9166	-0.23186	9.0224	-3.8952	0.00082068	0.026803	-0.51717	estrogen receptor binding site associated antigen 9
										PDIA5	10954	-0.23256	9.3247	-3.672	0.0013992	0.031963	-1.0094	protein disulfide isomerase family A member 5
										KPNA6	23633	-0.23269	9.89	-3.477	0.0022237	0.03753	-1.4355	karyopherin subunit alpha 6
										ZBED6CL	113763	-0.23276	7.7548	-4.8547	8.2119e-05	0.011965	1.6139	ZBED6 C-terminal like
										CASC3	22794	-0.23276	12.299	-3.3658	0.0028905	0.041077	-1.676	CASC3 exon junction complex subunit
										C12orf66	144577	-0.2328	7.0947	-5.5911	1.4471e-05	0.0062071	3.2166	chromosome 12 open reading frame 66
										PDCD7	10081	-0.23289	7.9687	-3.3137	0.0032667	0.043023	-1.7881	programmed cell death 7
										RETREG2	79137	-0.2336	9.4631	-3.4885	0.0021637	0.037262	-1.4104	reticulophagy regulator family member 2
										WAC-AS1	220906	-0.23368	8.8033	-3.7903	0.001055	0.029016	-0.74902	WAC antisense RNA 1 (head to head)
										MRPS31	10240	-0.23368	9.0233	-3.2641	0.003669	0.045522	-1.8942	mitochondrial ribosomal protein S31
										BCLAF3	256643	-0.23384	7.2612	-3.4846	0.0021837	0.037344	-1.4188	BCLAF1 and THRAP3 family member 3
										TUBA3C	7278	-0.23388	9.0408	-3.7929	0.0010483	0.028889	-0.74316	tubulin alpha 3c
										RSRC1	51319	-0.23401	7.6084	-4.875	7.8251e-05	0.011827	1.6585	arginine and serine rich coiled-coil 1
										FAM122B	159090	-0.23465	9.0005	-5.6128	1.3762e-05	0.0062071	3.2628	family with sequence similarity 122B
										C22orf39	128977	-0.23467	7.5077	-4.7448	0.00010676	0.012832	1.3709	chromosome 22 open reading frame 39
										SLC26A2	1836	-0.23475	8.9222	-4.1137	0.00048565	0.02252	-0.032033	solute carrier family 26 member 2
										SDR39U1	56948	-0.23511	10.273	-4.1128	0.00048673	0.02252	-0.034096	short chain dehydrogenase/reductase family 39U member 1
										KIFBP	26128	-0.23546	9.5605	-3.8418	0.0009325	0.027908	-0.63514	kinesin family binding protein
										HACL1	26061	-0.23571	7.8936	-3.9616	0.00069975	0.025261	-0.36985	2-hydroxyacyl-CoA lyase 1
										CHM	1121	-0.23585	7.6124	-3.7792	0.0010832	0.029208	-0.77344	CHM Rab escort protein
										HOOK3	84376	-0.2359	7.0735	-5.4583	1.9722e-05	0.0073285	2.9316	hook microtubule tethering protein 3
										GNPDA2	132789	-0.23599	8.1335	-3.6138	0.0016072	0.033662	-1.137	glucosamine-6-phosphate deaminase 2
										TMEM135	65084	-0.2361	6.7341	-5.3164	2.751e-05	0.008085	2.6247	transmembrane protein 135
										INTS11	54973	-0.23631	8.9533	-3.9596	0.00070309	0.025261	-0.37426	integrator complex subunit 11
										TRAPPC12	51112	-0.23642	9.3682	-3.3582	0.0029424	0.041147	-1.6924	trafficking protein particle complex 12
										283508	283508	-0.2365	7.3806	-3.3408	0.0030657	0.042014	-1.7299	NA
										RSF1	51773	-0.23663	8.8122	-3.2587	0.0037157	0.0458	-1.9058	remodeling and spacing factor 1
										MTDH	92140	-0.23772	9.6983	-3.641	0.0015066	0.032754	-1.0775	metadherin
										ZDHHC20	253832	-0.23794	9.5497	-3.4001	0.0026662	0.039955	-1.602	zinc finger DHHC-type palmitoyltransferase 20
										CCDC91	55297	-0.23831	6.0907	-3.7992	0.0010327	0.028742	-0.72936	coiled-coil domain containing 91
										ANKRD39	51239	-0.23833	7.4711	-4.4946	0.00019444	0.014669	0.81562	ankyrin repeat domain 39
										CNOT10	25904	-0.23848	7.9157	-3.312	0.0032802	0.043033	-1.7918	CCR4-NOT transcription complex subunit 10
										GALNT12	79695	-0.23868	10.074	-3.1624	0.0046513	0.049594	-2.1107	polypeptide N-acetylgalactosaminyltransferase 12
										SLC25A36	55186	-0.23877	8.836	-3.3356	0.0031033	0.042278	-1.7411	solute carrier family 25 member 36
										HOXB5	3215	-0.23935	9.52	-4.8904	7.5415e-05	0.011827	1.6927	homeobox B5
										CHMP4A	29082	-0.23948	9.4955	-4.1822	0.00041191	0.021275	0.12038	charged multivesicular body protein 4A
										PWP1	11137	-0.23971	10.626	-3.5686	0.0017897	0.034799	-1.236	"PWP1 homolog, endonuclein"
										ZNF559	84527	-0.23975	7.1571	-3.7687	0.0011109	0.02958	-0.79667	zinc finger protein 559
										CYP27B1	1594	-0.23996	8.2594	-4.6962	0.00011992	0.013182	1.2633	cytochrome P450 family 27 subfamily B member 1
										FOXRED1	55572	-0.24003	8.9317	-3.6951	0.0013242	0.031226	-0.95864	FAD dependent oxidoreductase domain containing 1
										METTL27	155368	-0.24004	8.3187	-3.7859	0.001066	0.029135	-0.75863	methyltransferase like 27
										ZNF277	11179	-0.24047	6.1127	-3.4087	0.002613	0.039812	-1.5835	zinc finger protein 277
										GATD1	347862	-0.24054	8.8095	-3.155	0.0047318	0.049723	-2.1263	glutamine amidotransferase like class 1 domain containing 1
										SCRN3	79634	-0.24073	7.1122	-4.0703	0.00053909	0.023599	-0.12863	secernin 3
										TBCA	6902	-0.24077	12.166	-3.7111	0.0012748	0.030831	-0.92361	tubulin folding cofactor A
										CALML4	91860	-0.24114	6.9596	-4.7866	9.6621e-05	0.012467	1.4633	calmodulin like 4
										PCSK5	5125	-0.24132	7.3982	-3.3853	0.0027607	0.040269	-1.634	proprotein convertase subtilisin/kexin type 5
										SWAP70	23075	-0.24156	7.4913	-4.3679	0.00026359	0.017503	0.53375	switching B cell complex subunit SWAP70
										LRPAP1	4043	-0.24156	7.821	-4.1696	0.00042462	0.021461	0.092253	LDL receptor related protein associated protein 1
										PDHB	5162	-0.24172	10.142	-3.6301	0.0015461	0.033046	-1.1014	pyruvate dehydrogenase E1 subunit beta
										COTL1	23406	-0.24174	11.648	-3.2476	0.0038139	0.046142	-1.9296	coactosin like F-actin binding protein 1
										HMGB1	3146	-0.2419	11.453	-3.4975	0.0021181	0.036979	-1.3908	high mobility group box 1
										ACBD5	91452	-0.24193	8.4962	-3.5901	0.0017005	0.034514	-1.1889	acyl-CoA binding domain containing 5
										SPIN1	10927	-0.24227	10.109	-3.2454	0.0038332	0.046142	-1.9342	spindlin 1
										AGO1	26523	-0.2426	8.582	-3.6974	0.0013169	0.031146	-0.95355	argonaute RISC component 1
										CBX7	23492	-0.24272	8.886	-4.9267	6.9175e-05	0.011353	1.7726	chromobox 7
										TGOLN2	10618	-0.24285	9.9404	-4.0005	0.00063738	0.025225	-0.28355	trans-golgi network protein 2
										RAP2C	57826	-0.24292	8.8313	-3.8444	0.00092681	0.027908	-0.62948	"RAP2C, member of RAS oncogene family"
										C1orf174	339448	-0.24293	7.6606	-3.6558	0.0014544	0.032318	-1.045	chromosome 1 open reading frame 174
										EXOSC6	118460	-0.24322	8.5161	-3.9917	0.00065106	0.025261	-0.30318	exosome component 6
										KDM5A	5927	-0.24359	7.6777	-3.9949	0.00064605	0.025261	-0.29603	lysine demethylase 5A
										COMMD2	51122	-0.2439	9.0766	-3.4727	0.0022465	0.037667	-1.4449	COMM domain containing 2
										SMIM20	389203	-0.24391	9.8411	-3.5892	0.0017039	0.034514	-1.1908	small integral membrane protein 20
										PLEKHA6	22874	-0.24397	8.8044	-4.2323	0.00036523	0.020126	0.23174	pleckstrin homology domain containing A6
										FAM161A	84140	-0.24404	6.6218	-3.7055	0.0012919	0.030878	-0.93591	FAM161 centrosomal protein A
										KCTD9	54793	-0.24417	8.5042	-3.3019	0.0033585	0.04344	-1.8134	potassium channel tetramerization domain containing 9
										N4BP2	55728	-0.24486	5.3302	-4.16	0.00043453	0.02155	0.070886	NEDD4 binding protein 2
										PLAA	9373	-0.24509	7.8671	-4.8153	9.0223e-05	0.012342	1.5268	phospholipase A2 activating protein
										SNAP29	9342	-0.24511	8.9306	-3.283	0.003511	0.044266	-1.854	synaptosome associated protein 29
										MOB1B	92597	-0.2452	7.7317	-3.1899	0.0043632	0.048227	-2.0524	MOB kinase activator 1B
										ARMCX3	51566	-0.24546	8.3155	-3.2539	0.003758	0.045982	-1.9161	armadillo repeat containing X-linked 3
										NEPRO	25871	-0.24585	7.9585	-3.3531	0.0029785	0.041428	-1.7035	nucleolus and neural progenitor protein
										ATRX	546	-0.24602	8.8975	-3.3058	0.0033282	0.043326	-1.8051	ATRX chromatin remodeler
										NIFK-AS1	254128	-0.24641	7.2243	-4.7099	0.00011606	0.013105	1.2936	NIFK antisense RNA 1
										BOLA1	51027	-0.2466	7.6379	-4.2744	0.00033004	0.019398	0.32555	bolA family member 1
										GLT8D1	55830	-0.24681	8.8607	-4.0889	0.00051543	0.023173	-0.087113	glycosyltransferase 8 domain containing 1
										IFT88	8100	-0.24706	8.4174	-5.665	1.219e-05	0.0062071	3.3744	intraflagellar transport 88
										MTX1	4580	-0.24715	10.791	-3.9571	0.00070734	0.025261	-0.37982	metaxin 1
										CRACD	57482	-0.24743	6.3513	-4.5258	0.00018042	0.014385	0.88493	capping protein inhibiting regulator of actin dynamics
										NUP35	129401	-0.24775	9.6342	-3.6612	0.0014356	0.03214	-1.0331	nucleoporin 35
										SMIM19	114926	-0.24781	10.797	-3.2101	0.0041623	0.047612	-2.0094	small integral membrane protein 19
										MLLT3	4300	-0.24816	7.7014	-4.5475	0.00017128	0.014385	0.93311	MLLT3 super elongation complex subunit
										CPT2	1376	-0.24818	9.1218	-3.1559	0.0047218	0.049723	-2.1244	carnitine palmitoyltransferase 2
										FUCA2	2519	-0.24832	10.922	-3.4037	0.0026435	0.039815	-1.5942	alpha-L-fucosidase 2
										GLMP	112770	-0.24833	8.2881	-3.8101	0.0010062	0.028567	-0.70537	glycosylated lysosomal membrane protein
										LINC00467	84791	-0.24845	6.9422	-4.1881	0.00040618	0.021274	0.13334	long intergenic non-protein coding RNA 467
										WDR45	11152	-0.24914	9.8431	-3.3013	0.0033632	0.04344	-1.8147	WD repeat domain 45
										BBX	56987	-0.24924	9.1131	-3.6138	0.0016072	0.033662	-1.137	BBX high mobility group box domain containing
										TMEM243	79161	-0.24936	9.0127	-3.439	0.0024328	0.038608	-1.518	transmembrane protein 243
										DAZAP1	26528	-0.24951	10.07	-3.4062	0.0026284	0.039812	-1.5889	DAZ associated protein 1
										FBXO33	254170	-0.24955	8.7458	-3.169	0.0045798	0.049308	-2.0966	F-box protein 33
										NR3C2	4306	-0.24978	8.0778	-3.2463	0.0038253	0.046142	-1.9324	nuclear receptor subfamily 3 group C member 2
										EHBP1L1	254102	-0.24985	8.5554	-5.1111	4.4646e-05	0.009892	2.1775	EH domain binding protein 1 like 1
										WDR5	11091	-0.24998	8.327	-3.6892	0.0013431	0.031571	-0.97167	WD repeat domain 5
										SMARCE1	6605	-0.25005	10.625	-3.6817	0.0013674	0.031715	-0.9882	"SWI/SNF related, matrix associated, actin dependent regulator of chromatin, subfamily e, member 1"
										INPP4B	8821	-0.25024	8.8735	-4.4287	0.00022779	0.016181	0.669	inositol polyphosphate-4-phosphatase type II B
										100287590	100287590	-0.25029	8.2698	-3.6002	0.0016601	0.034135	-1.1668	NA
										PDCD4	27250	-0.25044	7.2558	-3.5365	0.0019311	0.035834	-1.3059	programmed cell death 4
										FAM8A1	51439	-0.25055	9.8257	-3.4633	0.0022967	0.037764	-1.4652	family with sequence similarity 8 member A1
										REPS2	9185	-0.25071	7.3135	-3.9037	0.00080398	0.02655	-0.49817	RALBP1 associated Eps domain containing 2
										C9orf64	84267	-0.25116	8.5952	-4.8811	7.7109e-05	0.011827	1.6721	chromosome 9 open reading frame 64
										HENMT1	113802	-0.25117	8.9742	-3.4605	0.0023119	0.0378	-1.4712	HEN methyltransferase 1
										KRIT1	889	-0.25153	7.4852	-4.7103	0.00011595	0.013105	1.2945	KRIT1 ankyrin repeat containing
										NDUFA5	4698	-0.25154	9.9007	-3.5397	0.0019169	0.035663	-1.2991	NADH:ubiquinone oxidoreductase subunit A5
										GRM5	2915	-0.25205	8.2313	-3.9416	0.00073413	0.025549	-0.41418	glutamate metabotropic receptor 5
										ORAI3	93129	-0.2523	10.078	-3.377	0.0028152	0.04072	-1.6519	ORAI calcium release-activated calcium modulator 3
										SPAG9	9043	-0.25233	8.802	-4.2076	0.00038754	0.020638	0.17684	sperm associated antigen 9
										GDAP1	54332	-0.25251	7.5979	-4.4307	0.00022668	0.016181	0.6735	ganglioside induced differentiation associated protein 1
										NDUFS2	4720	-0.25252	11.158	-3.2978	0.0033913	0.043449	-1.8223	NADH:ubiquinone oxidoreductase core subunit S2
										TAX1BP1	8887	-0.25255	11.542	-3.3972	0.0026844	0.040031	-1.6083	Tax1 binding protein 1
										FUT8-AS1	645431	-0.25347	6.9296	-4.7343	0.00010948	0.012832	1.3476	FUT8 antisense RNA 1
										153682	153682	-0.25349	5.0985	-4.3967	0.00024596	0.016825	0.59789	NA
										LINC01116	375295	-0.25368	8.3025	-3.2192	0.0040753	0.047119	-1.9901	long intergenic non-protein coding RNA 1116
										UBL7-AS1	440288	-0.25391	6.778	-4.9967	5.8574e-05	0.010685	1.9265	UBL7 antisense RNA 1 (head to head)
										USP3	9960	-0.25396	9.3575	-4.0795	0.00052726	0.023439	-0.1081	ubiquitin specific peptidase 3
										LRBA	987	-0.25417	9.5972	-3.5336	0.0019446	0.035969	-1.3123	LPS responsive beige-like anchor protein
										RBM12	10137	-0.25438	8.9345	-4.2036	0.00039133	0.020771	0.16783	RNA binding motif protein 12
										MTR	4548	-0.25445	8.2643	-5.4084	2.2166e-05	0.0073285	2.8239	5-methyltetrahydrofolate-homocysteine methyltransferase
										CLCC1	23155	-0.25446	7.4136	-3.8317	0.0009554	0.028288	-0.65754	chloride channel CLIC like 1
										WDR37	22884	-0.25469	8.3183	-3.7118	0.0012726	0.030831	-0.922	WD repeat domain 37
										MED22	6837	-0.25471	8.4653	-3.9956	0.0006449	0.025261	-0.29438	mediator complex subunit 22
										LPP	4026	-0.25477	8.8678	-4.1511	0.00044388	0.021706	0.051185	LIM domain containing preferred translocation partner in lipoma
										TMEM128	85013	-0.25497	8.0655	-3.2059	0.0042036	0.047612	-2.0184	transmembrane protein 128
										HEATR5B	54497	-0.25509	6.5822	-4.718	0.00011384	0.013092	1.3114	HEAT repeat containing 5B
										ERO1A	30001	-0.25512	11.071	-3.2935	0.0034255	0.043548	-1.8315	endoplasmic reticulum oxidoreductase 1 alpha
										GRHL2	79977	-0.25528	10.586	-4.3501	0.00027513	0.017739	0.49409	grainyhead like transcription factor 2
										GTF2A1	2957	-0.25538	8.3703	-6.6426	1.3367e-06	0.0036524	5.3925	general transcription factor IIA subunit 1
										EXOC3	11336	-0.25552	9.2913	-3.6124	0.0016127	0.033662	-1.1402	exocyst complex component 3
										KLF13	51621	-0.25559	7.9108	-4.1643	0.00043008	0.021531	0.080419	Kruppel like factor 13
										C5orf24	134553	-0.25566	8.5046	-3.8487	0.00091731	0.027908	-0.61997	chromosome 5 open reading frame 24
										100507486	100507486	-0.25604	6.028	-3.7176	0.0012552	0.030692	-0.90928	NA
										ARMCX6	54470	-0.25607	10.404	-3.789	0.0010582	0.029016	-0.75186	armadillo repeat containing X-linked 6
										NOTCH2NLA	388677	-0.25613	9.4081	-4.1222	0.00047587	0.022212	-0.013211	notch 2 N-terminal like A
										C2orf74	339804	-0.25632	8.1266	-3.4569	0.0023318	0.037817	-1.4791	chromosome 2 open reading frame 74
										COLGALT2	23127	-0.25639	7.5066	-4.7678	0.00010106	0.0128	1.4217	collagen beta(1-O)galactosyltransferase 2
										ALDH1L1	10840	-0.25653	8.1343	-4.0241	0.00060225	0.024507	-0.23112	aldehyde dehydrogenase 1 family member L1
										CCNDBP1	23582	-0.2566	9.1504	-3.582	0.0017335	0.034665	-1.2066	cyclin D1 binding protein 1
										AZGP1	563	-0.25701	7.7009	-3.5615	0.00182	0.034799	-1.2514	"alpha-2-glycoprotein 1, zinc-binding"
										KCTD14	65987	-0.25754	9.3127	-3.3172	0.0032404	0.042879	-1.7807	potassium channel tetramerization domain containing 14
										GRIN2A	2903	-0.25796	8.3411	-3.1674	0.0045971	0.049313	-2.1	glutamate ionotropic receptor NMDA type subunit 2A
										LTN1	26046	-0.25813	6.342	-4.3021	0.0003088	0.018634	0.38716	listerin E3 ubiquitin protein ligase 1
										F5	2153	-0.2592	7.8984	-3.5686	0.0017894	0.034799	-1.2358	coagulation factor V
										PRR26	414235	-0.25923	7.2186	-3.6132	0.0016096	0.033662	-1.1384	proline rich 26
										ATP6V1C1	528	-0.25939	8.4074	-3.1548	0.0047335	0.049723	-2.1266	ATPase H+ transporting V1 subunit C1
										TFPI	7035	-0.25951	8.5584	-3.3905	0.0027274	0.040092	-1.6228	tissue factor pathway inhibitor
										SLC2A11	66035	-0.25997	7.2739	-5.2641	3.1114e-05	0.0087454	2.5111	solute carrier family 2 member 11
										CTPS2	56474	-0.26044	8.6118	-4.262	0.00034001	0.01948	0.298	CTP synthase 2
										HRAS	3265	-0.26056	9.1353	-3.2679	0.003637	0.045306	-1.8862	"HRas proto-oncogene, GTPase"
										KRT12	3859	-0.26057	8.4386	-5.6283	1.3275e-05	0.0062071	3.296	keratin 12
										RPS6KC1	26750	-0.26101	8.6008	-4.6806	0.00012449	0.013349	1.2287	ribosomal protein S6 kinase C1
										CLINT1	9685	-0.26126	10.595	-3.6724	0.0013981	0.031963	-1.0087	clathrin interactor 1
										CBX3	11335	-0.2613	10.585	-3.4421	0.0024148	0.038516	-1.5112	chromobox 3
										TSTD1	100131187	-0.26131	10.65	-3.4254	0.0025118	0.03909	-1.5473	thiosulfate sulfurtransferase like domain containing 1
										DNAJB14	79982	-0.2615	8.7723	-3.4521	0.0023584	0.037998	-1.4895	DnaJ heat shock protein family (Hsp40) member B14
										F8	2157	-0.26156	7.5213	-3.2652	0.0036597	0.045445	-1.8919	coagulation factor VIII
										IFT80	57560	-0.26157	8.399	-4.6051	0.00014916	0.014385	1.0612	intraflagellar transport 80
										HECTD1	25831	-0.26169	8.3156	-3.6385	0.0015157	0.032815	-1.083	HECT domain E3 ubiquitin protein ligase 1
										PI4KA	5297	-0.26186	8.579	-3.205	0.0042125	0.047612	-2.0203	phosphatidylinositol 4-kinase alpha
										TMEM68	137695	-0.26194	7.3839	-4.6242	0.00014249	0.014222	1.1036	transmembrane protein 68
										ITLN1	55600	-0.2621	6.2599	-3.9646	0.00069486	0.025261	-0.36337	intelectin 1
										POLI	11201	-0.26223	5.8629	-4.6658	0.00012897	0.013621	1.1959	DNA polymerase iota
										SMC3	9126	-0.26274	7.7927	-4.1166	0.00048224	0.022443	-0.025512	structural maintenance of chromosomes 3
										MFSD9	84804	-0.26299	7.3137	-4.661	0.00013046	0.013621	1.1853	major facilitator superfamily domain containing 9
										BAIAP2L2	80115	-0.26301	8.5477	-4.7389	0.00010828	0.012832	1.3578	BAR/IMD domain containing adaptor protein 2 like 2
										CTSB	1508	-0.26309	10.37	-3.3814	0.0027864	0.040532	-1.6424	cathepsin B
										CCND1	595	-0.26323	11.25	-4.1603	0.00043417	0.02155	0.071665	cyclin D1
										PTK6	5753	-0.26336	8.8529	-3.9614	0.00070018	0.025261	-0.37042	protein tyrosine kinase 6
										COPS6	10980	-0.26347	9.8751	-3.1909	0.0043531	0.048227	-2.0503	COP9 signalosome subunit 6
										ERMP1	79956	-0.26362	10.47	-4.6854	0.00012308	0.013334	1.2392	endoplasmic reticulum metallopeptidase 1
										IKBIP	121457	-0.26373	7.5537	-3.3637	0.0029052	0.041129	-1.6807	IKBKB interacting protein
										DIS3	22894	-0.26412	7.3684	-3.5482	0.0018783	0.035319	-1.2804	"DIS3 homolog, exosome endoribonuclease and 3'-5' exoribonuclease"
										NAPG	8774	-0.26416	8.3312	-5.0485	5.1786e-05	0.010403	2.0404	NSF attachment protein gamma
										CGNL1	84952	-0.2642	8.3694	-4.8998	7.3747e-05	0.011704	1.7134	cingulin like 1
										PXMP4	11264	-0.26425	9.0207	-3.6995	0.0013105	0.031105	-0.94906	peroxisomal membrane protein 4
										EDEM1	9695	-0.2646	9.2876	-3.1824	0.0044399	0.048609	-2.0683	ER degradation enhancing alpha-mannosidase like protein 1
										NINJ2-AS1	100049716	-0.26462	7.5103	-3.3048	0.0033357	0.043326	-1.8072	NINJ2 antisense RNA 1
										YPEL5	51646	-0.2647	9.6326	-3.7657	0.001119	0.029695	-0.80336	yippee like 5
										HSBP1L1	440498	-0.26504	7.5651	-4.337	0.00028391	0.017849	0.46499	heat shock factor binding protein 1 like 1
										SPNS1	83985	-0.26547	9.3083	-3.3468	0.0030229	0.041825	-1.717	sphingolipid transporter 1 (putative)
										100132999	100132999	-0.26574	10.042	-3.6647	0.0014237	0.032106	-1.0254	NA
										GK5	256356	-0.26595	5.7586	-4.0832	0.00052261	0.023429	-0.099917	glycerol kinase 5
										SEC24B	10427	-0.26596	9.4941	-3.6876	0.0013483	0.031595	-0.97528	"SEC24 homolog B, COPII coat complex component"
										ATP2B1	490	-0.26657	9.9244	-3.4253	0.0025124	0.03909	-1.5475	ATPase plasma membrane Ca2+ transporting 1
										IQGAP1	8826	-0.26727	11.405	-3.4699	0.0022613	0.037667	-1.4509	IQ motif containing GTPase activating protein 1
										ZNRF3	84133	-0.26747	9.2533	-3.676	0.0013859	0.031876	-1.0006	zinc and ring finger 3
										ALG1	56052	-0.26765	6.8923	-4.1284	0.00046877	0.022075	0.00069084	ALG1 chitobiosyldiphosphodolichol beta-mannosyltransferase
										TMEM107	84314	-0.26768	6.6426	-3.3868	0.002751	0.040269	-1.6307	transmembrane protein 107
										MVB12A	93343	-0.26793	9.0967	-3.2044	0.0042182	0.047612	-2.0216	multivesicular body subunit 12A
										VASP	7408	-0.26837	11.564	-3.8015	0.001027	0.028742	-0.72419	vasodilator stimulated phosphoprotein
										PHAX	51808	-0.26845	8.4398	-4.3617	0.0002676	0.017622	0.51979	phosphorylated adaptor for RNA export
										PLA2G12A	81579	-0.26863	8.9436	-3.7494	0.0011631	0.03002	-0.83908	phospholipase A2 group XIIA
										NSRP1	84081	-0.26887	8.6102	-4.1895	0.00040476	0.02127	0.1366	nuclear speckle splicing regulatory protein 1
										LINC00621	100996930	-0.2693	9.863	-3.9511	0.00071771	0.025311	-0.39328	long intergenic non-protein coding RNA 621
										ZNF587	84914	-0.26931	8.311	-5.0858	4.7409e-05	0.0098997	2.122	zinc finger protein 587
										KCNK6	9424	-0.26964	7.1095	-3.5264	0.0019782	0.036082	-1.328	potassium two pore domain channel subfamily K member 6
										RAP1GAP2	23108	-0.2698	8.6658	-4.6944	0.00012044	0.013182	1.2593	RAP1 GTPase activating protein 2
										FCGRT	2217	-0.2698	9.9354	-3.434	0.0024612	0.038715	-1.5287	Fc fragment of IgG receptor and transporter
										HDHD2	84064	-0.2699	8.8154	-3.6283	0.0015527	0.033076	-1.1053	haloacid dehalogenase like hydrolase domain containing 2
										PALM3	342979	-0.27	8.209	-4.6271	0.00014152	0.014215	1.1099	paralemmin 3
										CCNG2	901	-0.27003	8.9298	-4.4031	0.00024226	0.016716	0.61193	cyclin G2
										LITAF	9516	-0.27013	9.7991	-3.1869	0.0043938	0.048354	-2.0588	lipopolysaccharide induced TNF factor
										ARHGEF9	23229	-0.27031	7.5678	-4.7446	0.00010681	0.012832	1.3705	Cdc42 guanine nucleotide exchange factor 9
										CSDE1	7812	-0.27034	11.214	-3.742	0.0011841	0.03002	-0.85558	cold shock domain containing E1
										TULP4	56995	-0.27055	7.8126	-4.1475	0.00044782	0.021706	0.043017	TUB like protein 4
										SUDS3	64426	-0.27148	9.2618	-3.2271	0.0040006	0.046787	-1.9733	"SDS3 homolog, SIN3A corepressor complex component"
										DRAM2	128338	-0.27166	8.6836	-3.7789	0.0010841	0.029208	-0.77421	DNA damage regulated autophagy modulator 2
										SEC31A	22872	-0.2718	10.808	-3.1825	0.0044388	0.048609	-2.0681	"SEC31 homolog A, COPII coat complex component"
										P4HTM	54681	-0.27184	10.566	-3.7888	0.0010586	0.029016	-0.75222	"prolyl 4-hydroxylase, transmembrane"
										ALCAM	214	-0.27216	9.7787	-4.0295	0.00059456	0.024507	-0.21923	activated leukocyte cell adhesion molecule
										RB1CC1	9821	-0.27254	8.2788	-3.9618	0.00069946	0.025261	-0.36947	RB1 inducible coiled-coil 1
										LINC00342	150759	-0.27274	5.7405	-3.4701	0.0022604	0.037667	-1.4505	long intergenic non-protein coding RNA 342
										DPH6	89978	-0.273	7.544	-3.404	0.0026422	0.039815	-1.5937	diphthamine biosynthesis 6
										RASEF	158158	-0.27312	9.5715	-3.6376	0.0015189	0.032815	-1.085	RAS and EF-hand domain containing
										KIAA1191	57179	-0.27323	10.433	-3.9684	0.00068854	0.025261	-0.35492	KIAA1191
										CHURC1	91612	-0.27326	9.5062	-3.4377	0.00244	0.038635	-1.5207	churchill domain containing 1
										GTF2H3	2967	-0.27361	9.1936	-3.8225	0.00097681	0.028384	-0.67799	general transcription factor IIH subunit 3
										SERINC3	10955	-0.27379	11.864	-3.3303	0.003142	0.042484	-1.7524	serine incorporator 3
										MPHOSPH9	10198	-0.27409	7.6919	-3.6289	0.0015504	0.03307	-1.1039	M-phase phosphoprotein 9
										CLCN5	1184	-0.27414	7.87	-3.7943	0.0010449	0.028889	-0.74017	chloride voltage-gated channel 5
										AGT	183	-0.27422	10.277	-4.1523	0.00044266	0.021706	0.053742	angiotensinogen
										SLC22A18	5002	-0.27436	10.85	-3.181	0.0044538	0.048612	-2.0711	solute carrier family 22 member 18
										PAGR1	79447	-0.2744	7.0008	-4.1864	0.00040776	0.021275	0.12976	PAXIP1 associated glutamate rich protein 1
										AUH	549	-0.27452	8.2329	-3.7725	0.0011008	0.029409	-0.78824	AU RNA binding methylglutaconyl-CoA hydratase
										ALMS1	7840	-0.275	7.6249	-4.8781	7.7662e-05	0.011827	1.6655	ALMS1 centrosome and basal body associated protein
										RRP15	51018	-0.27538	6.9551	-3.7299	0.0012188	0.030271	-0.88221	ribosomal RNA processing 15 homolog
										HP1BP3	50809	-0.27552	9.8145	-4.0087	0.00062498	0.025097	-0.26538	heterochromatin protein 1 binding protein 3
										SPATA17	128153	-0.27562	6.262	-3.2337	0.0039393	0.046538	-1.9592	spermatogenesis associated 17
										TRAPPC6B	122553	-0.27572	8.7816	-4.1785	0.00041558	0.021275	0.11216	trafficking protein particle complex 6B
										ULK3	25989	-0.27582	9.2543	-4.3772	0.00025776	0.017316	0.55447	unc-51 like kinase 3
										PPWD1	23398	-0.27586	7.1515	-3.518	0.002018	0.036305	-1.3464	peptidylprolyl isomerase domain and WD repeat containing 1
										284219	284219	-0.27596	8.1892	-3.8439	0.00092797	0.027908	-0.63064	NA
										RDH14	57665	-0.276	9.0917	-3.6156	0.0016002	0.033662	-1.133	retinol dehydrogenase 14
										SDHAF4	135154	-0.27686	7.29	-3.1994	0.004268	0.047733	-2.0323	succinate dehydrogenase complex assembly factor 4
										ACBD6	84320	-0.27765	9.15	-3.7473	0.0011693	0.03002	-0.84391	acyl-CoA binding domain containing 6
										TMEM45A	55076	-0.27797	6.9035	-3.6011	0.0016565	0.034135	-1.1648	transmembrane protein 45A
										ELMO3	79767	-0.27797	9.7552	-3.5241	0.0019891	0.036082	-1.3331	engulfment and cell motility 3
										FBXO25	26260	-0.27817	9.3545	-3.4484	0.0023791	0.038177	-1.4975	F-box protein 25
										FLNA	2316	-0.27831	11.924	-3.7057	0.0012913	0.030878	-0.93543	filamin A
										TBC1D15	64786	-0.2789	8.6181	-3.3964	0.0026898	0.040031	-1.6101	TBC1 domain family member 15
										STAG2	10735	-0.27958	10.066	-3.3254	0.0031786	0.042786	-1.763	stromal antigen 2
										CENPC	1060	-0.27975	6.9869	-3.7994	0.0010321	0.028742	-0.72879	centromere protein C
										TERF1	7013	-0.27981	8.7942	-3.5625	0.0018157	0.034799	-1.2493	telomeric repeat binding factor 1
										ARID4A	5926	-0.27994	7.2709	-4.2816	0.00032438	0.019353	0.34156	AT-rich interaction domain 4A
										PET117	100303755	-0.28008	7.2201	-3.4604	0.0023128	0.0378	-1.4716	PET117 cytochrome c oxidase chaperone
										NDUFS1	4719	-0.28024	7.8882	-4.0058	0.00062939	0.025097	-0.27187	NADH:ubiquinone oxidoreductase core subunit S1
										PKIG	11142	-0.28027	8.2559	-3.2053	0.0042089	0.047612	-2.0196	cAMP-dependent protein kinase inhibitor gamma
										CCDC198	55195	-0.28047	8.9238	-3.8167	0.00099042	0.028539	-0.69076	coiled-coil domain containing 198
										DCAF16	54876	-0.28065	7.4337	-5.0215	5.5213e-05	0.010685	1.9812	DDB1 and CUL4 associated factor 16
										CD302	9936	-0.28075	7.4243	-3.3611	0.0029228	0.041135	-1.6862	CD302 molecule
										LONP2	83752	-0.28077	9.4857	-3.9137	0.00078498	0.026346	-0.47607	"lon peptidase 2, peroxisomal"
										GTF2H4	2968	-0.28098	7.7472	-3.8924	0.00082613	0.026806	-0.52327	general transcription factor IIH subunit 4
										UBE4A	9354	-0.28167	10.358	-3.8113	0.0010033	0.028567	-0.70265	ubiquitination factor E4A
										TTC31	64427	-0.28203	9.257	-4.8202	8.9159e-05	0.012304	1.5377	tetratricopeptide repeat domain 31
										MDM1	56890	-0.28217	6.3462	-4.9723	6.2064e-05	0.010944	1.873	Mdm1 nuclear protein
										SLC16A5	9121	-0.28239	9.5669	-4.2591	0.00034237	0.019545	0.29159	solute carrier family 16 member 5
										MTCL1	23255	-0.28254	8.514	-3.5555	0.0018462	0.035089	-1.2646	microtubule crosslinking factor 1
										URI1	8725	-0.28269	8.6426	-4.3589	0.00026937	0.017622	0.51366	URI1 prefoldin like chaperone
										AMDHD2	51005	-0.28277	8.0678	-3.5693	0.0017867	0.034799	-1.2345	amidohydrolase domain containing 2
										C15orf40	123207	-0.28284	8.9695	-3.2796	0.0035389	0.044432	-1.8612	chromosome 15 open reading frame 40
										TCEAL4	79921	-0.283	11.333	-3.4162	0.002567	0.039474	-1.5672	transcription elongation factor A like 4
										ZBTB4	57659	-0.28303	9.0725	-4.4756	0.00020354	0.014954	0.77327	zinc finger and BTB domain containing 4
										MMUT	4594	-0.2831	8.6894	-3.8239	0.00097332	0.028384	-0.67469	methylmalonyl-CoA mutase
										PSAP	5660	-0.28337	12.468	-4.5558	0.0001679	0.014385	0.95157	prosaposin
										ISCU	23479	-0.28502	11.127	-3.5062	0.0020753	0.036594	-1.3721	iron-sulfur cluster assembly enzyme
										GPANK1	7918	-0.28532	9.0574	-3.9337	0.00074833	0.025924	-0.43189	G-patch domain and ankyrin repeats 1
										TFDP2	7029	-0.28548	8.0492	-4.5348	0.00017659	0.014385	0.90485	transcription factor Dp-2
										CYBA	1535	-0.28565	12.962	-3.203	0.0042316	0.047686	-2.0245	cytochrome b-245 alpha chain
										FOXA1	3169	-0.28598	8.472	-3.7191	0.0012505	0.030692	-0.90588	forkhead box A1
										PHACTR3	116154	-0.28602	9.7932	-4.0505	0.00056526	0.02388	-0.17248	phosphatase and actin regulator 3
										LOC728613	728613	-0.28684	7.7881	-4.5109	0.00018701	0.014395	0.85174	programmed cell death 6 pseudogene
										PLAGL1	5325	-0.28694	8.2972	-3.8409	0.0009347	0.027908	-0.6373	PLAG1 like zinc finger 1
										ZBTB41	360023	-0.28737	9.182	-3.7373	0.0011973	0.030093	-0.8658	zinc finger and BTB domain containing 41
										OARD1	221443	-0.28761	8.2596	-3.5208	0.0020047	0.036169	-1.3403	O-acyl-ADP-ribose deacylase 1
										SMIM26	388789	-0.28772	9.2019	-3.4326	0.0024693	0.038762	-1.5317	small integral membrane protein 26
										ALG10B	144245	-0.28778	5.8038	-5.2052	3.5749e-05	0.0094555	2.3829	"ALG10 alpha-1,2-glucosyltransferase B"
										OIP5-AS1	729082	-0.28784	8.8625	-4.1381	0.00045805	0.02185	0.022109	OIP5 antisense RNA 1
										ABHD2	11057	-0.2879	11.26	-3.9658	0.00069282	0.025261	-0.36065	abhydrolase domain containing 2
										PPP1R7	5510	-0.28796	9.8842	-3.4393	0.0024309	0.038608	-1.5173	protein phosphatase 1 regulatory subunit 7
										ABI3BP	25890	-0.2884	7.3702	-3.5048	0.002082	0.036624	-1.375	ABI family member 3 binding protein
										UBXN7	26043	-0.28853	8.5525	-4.5921	0.0001539	0.014385	1.0322	UBX domain protein 7
										CDK5RAP3	80279	-0.28862	11.205	-4.3328	0.0002868	0.017849	0.45562	CDK5 regulatory subunit associated protein 3
										ASB16-AS1	339201	-0.28882	7.653	-3.5857	0.0017183	0.034561	-1.1985	ASB16 antisense RNA 1
										TOMM20	9804	-0.28886	11.457	-3.2063	0.0041992	0.047612	-2.0175	translocase of outer mitochondrial membrane 20
										NELFA	7469	-0.28904	8.5637	-4.2984	0.00031153	0.018727	0.37902	negative elongation factor complex member A
										APOOL	139322	-0.28912	9.2672	-5.5962	1.4301e-05	0.0062071	3.2275	apolipoprotein O like
										AK3	50808	-0.28919	9.7364	-4.015	0.0006156	0.024922	-0.25139	adenylate kinase 3
										BECN1	8678	-0.28937	11.008	-4.2694	0.00033406	0.019398	0.31433	beclin 1
										DHRS11	79154	-0.28956	9.625	-3.5197	0.0020097	0.036202	-1.3426	dehydrogenase/reductase 11
										PLEKHH1	57475	-0.29019	7.0233	-4.0403	0.00057932	0.024258	-0.19522	"pleckstrin homology, MyTH4 and FERM domain containing H1"
										PIAS1	8554	-0.29044	9.223	-4.9561	6.4499e-05	0.011248	1.8374	protein inhibitor of activated STAT 1
										MKRN1	23608	-0.29069	9.7369	-3.6992	0.0013112	0.031105	-0.94958	makorin ring finger protein 1
										GATD3A	8209	-0.29073	8.3783	-3.5519	0.0018618	0.035218	-1.2723	glutamine amidotransferase like class 1 domain containing 3A
										ACP6	51205	-0.29136	11.104	-4.5218	0.00018217	0.014385	0.87599	"acid phosphatase 6, lysophosphatidic"
										RPL13P5	283345	-0.29187	8.5257	-3.4036	0.0026443	0.039815	-1.5945	ribosomal protein L13 pseudogene 5
										SNHG11	128439	-0.29194	9.4275	-6.0431	5.1159e-06	0.005047	4.1706	small nucleolar RNA host gene 11
										SRD5A3	79644	-0.29255	8.3039	-3.5154	0.0020305	0.036305	-1.352	steroid 5 alpha-reductase 3
										MARF1	9665	-0.29268	7.7415	-4.0717	0.00053728	0.023599	-0.12552	meiosis regulator and mRNA stability factor 1
										NORAD	647979	-0.2928	10.86	-3.7787	0.0010845	0.029208	-0.77448	non-coding RNA activated by DNA damage
										TPRKB	51002	-0.29354	9.9507	-3.6359	0.0015248	0.032833	-1.0886	TP53RK binding protein
										HERPUD2	64224	-0.29377	8.7478	-4.0523	0.00056283	0.02388	-0.16851	HERPUD family member 2
										PFKFB3	5209	-0.29381	11.01	-3.2616	0.0036911	0.045621	-1.8997	"6-phosphofructo-2-kinase/fructose-2,6-biphosphatase 3"
										727916	727916	-0.29525	5.9711	-3.3769	0.0028162	0.04072	-1.6522	NA
										GRAMD4	23151	-0.29529	9.0986	-4.6187	0.00014439	0.014322	1.0913	GRAM domain containing 4
										MCUR1	63933	-0.29543	8.9925	-4.0262	0.00059928	0.024507	-0.22654	mitochondrial calcium uniporter regulator 1
										TMBIM6	7009	-0.29651	12.895	-3.3046	0.0033373	0.043326	-1.8076	transmembrane BAX inhibitor motif containing 6
										COX20	116228	-0.29662	9.2962	-3.3945	0.0027015	0.040031	-1.6141	cytochrome c oxidase assembly factor COX20
										TXK	7294	-0.29734	6.4531	-3.2009	0.0042527	0.04773	-2.029	TXK tyrosine kinase
										MCEE	84693	-0.29747	8.5426	-3.2957	0.003408	0.043449	-1.8268	methylmalonyl-CoA epimerase
										ACADM	34	-0.29754	8.9205	-3.4358	0.0024509	0.038715	-1.5248	acyl-CoA dehydrogenase medium chain
										GCNA	93953	-0.29771	7.248	-5.6196	1.3547e-05	0.0062071	3.2773	germ cell nuclear acidic peptidase
										TMEM69	51249	-0.29816	10.13	-4.5433	0.00017298	0.014385	0.92395	transmembrane protein 69
										SMG1	23049	-0.29894	9.1182	-3.6994	0.0013107	0.031105	-0.94921	SMG1 nonsense mediated mRNA decay associated PI3K related kinase
										C1orf210	149466	-0.2993	9.0002	-4.2374	0.00036071	0.020086	0.24328	chromosome 1 open reading frame 210
										RPS23	6228	-0.29932	9.2221	-3.5874	0.0017116	0.034514	-1.1949	ribosomal protein S23
										RPUSD4	84881	-0.30005	8.8171	-3.272	0.0036018	0.045009	-1.8774	RNA pseudouridine synthase D4
										EIF2S3	1968	-0.30021	11.19	-3.4137	0.0025823	0.039595	-1.5727	eukaryotic translation initiation factor 2 subunit gamma
										HS2ST1	9653	-0.30044	7.9386	-4.1708	0.00042334	0.021461	0.095054	heparan sulfate 2-O-sulfotransferase 1
										RDH10	157506	-0.30144	7.7648	-3.939	0.00073872	0.025653	-0.41995	retinol dehydrogenase 10
										HHAT	55733	-0.30158	7.6809	-4.8362	8.5821e-05	0.012161	1.5731	hedgehog acyltransferase
										LINC00992	728342	-0.30159	8.9201	-3.3318	0.0031309	0.042484	-1.7492	long intergenic non-protein coding RNA 992
										PIGZ	80235	-0.30164	8.6134	-4.0902	0.00051384	0.023166	-0.084246	phosphatidylinositol glycan anchor biosynthesis class Z
										DYNC2LI1	51626	-0.30184	7.1636	-5.6389	1.2951e-05	0.0062071	3.3187	dynein cytoplasmic 2 light intermediate chain 1
										FIBP	9158	-0.30227	11.142	-3.5291	0.0019656	0.03602	-1.3222	FGF1 intracellular binding protein
										MEIS2	4212	-0.30263	10.03	-3.6176	0.0015927	0.033662	-1.1287	Meis homeobox 2
										XPA	7507	-0.3031	7.356	-4.6955	0.00012014	0.013182	1.2616	"XPA, DNA damage recognition and repair factor"
										ZNF791	163049	-0.30471	8.8184	-3.8999	0.00081132	0.026658	-0.50657	zinc finger protein 791
										SPAST	6683	-0.30537	7.4957	-3.2769	0.0035608	0.044632	-1.8669	spastin
										KBTBD7	84078	-0.30558	7.2469	-4.013	0.00061864	0.024925	-0.25595	kelch repeat and BTB domain containing 7
										C6orf141	135398	-0.30579	8.1908	-4.5572	0.00016734	0.014385	0.95467	chromosome 6 open reading frame 141
										TPR	7175	-0.30594	8.3459	-5.0727	4.8898e-05	0.010078	2.0934	"translocated promoter region, nuclear basket protein"
										NICN1	84276	-0.30618	8.5987	-3.2577	0.0037251	0.045817	-1.9081	nicolin 1
										YIF1A	10897	-0.30631	11.156	-3.3219	0.003205	0.042792	-1.7706	"Yip1 interacting factor homolog A, membrane trafficking protein"
										ADGRF1	266977	-0.30679	10.425	-3.2449	0.0038379	0.046142	-1.9354	adhesion G protein-coupled receptor F1
										PJA2	9867	-0.30721	10.358	-3.4931	0.0021406	0.037091	-1.4006	praja ring finger ubiquitin ligase 2
										CHRAC1	54108	-0.30747	9.2866	-4.321	0.00029508	0.018011	0.42925	chromatin accessibility complex subunit 1
										ALDH6A1	4329	-0.30754	9.7107	-3.2522	0.0037728	0.046031	-1.9197	aldehyde dehydrogenase 6 family member A1
										TRHDE	29953	-0.30808	9.5517	-4.2631	0.00033912	0.01948	0.30043	thyrotropin releasing hormone degrading enzyme
										83935	83935	-0.30971	7.1346	-5.4595	1.967e-05	0.0073285	2.934	NA
										SLIRP	81892	-0.30973	11.561	-3.2072	0.0041911	0.047612	-2.0157	SRA stem-loop interacting RNA binding protein
										ZNF566	84924	-0.30996	6.2939	-3.5287	0.0019672	0.03602	-1.3229	zinc finger protein 566
										MPND	84954	-0.31028	8.737	-3.6325	0.0015373	0.033013	-1.0961	MPN domain containing
										SLK	9748	-0.31055	9.121	-3.9666	0.00069141	0.025261	-0.35877	STE20 like kinase
										RALBP1	10928	-0.31197	9.5533	-3.7301	0.0012183	0.030271	-0.88177	ralA binding protein 1
										158402	158402	-0.31205	8.3651	-4.1055	0.00049531	0.022653	-0.050259	NA
										FAM210B	116151	-0.31252	9.5483	-3.9047	0.00080221	0.02655	-0.49613	family with sequence similarity 210 member B
										C8orf88	100127983	-0.31339	8.0681	-3.8525	0.00090902	0.027908	-0.61158	chromosome 8 open reading frame 88
										SPSB2	84727	-0.31357	8.5746	-3.9427	0.00073231	0.025549	-0.41189	splA/ryanodine receptor domain and SOCS box containing 2
										FAM169A	26049	-0.3142	7.9386	-3.4761	0.0022281	0.037537	-1.4373	family with sequence similarity 169 member A
										TMC5	79838	-0.31449	10.319	-4.0673	0.0005429	0.02367	-0.13515	transmembrane channel like 5
										CCDC43	124808	-0.31468	9.9424	-4.6709	0.0001274	0.01357	1.2072	coiled-coil domain containing 43
										MITD1	129531	-0.31504	8.1523	-3.9856	0.00066057	0.025261	-0.31658	microtubule interacting and trafficking domain containing 1
										KIF3A	11127	-0.31551	7.7267	-4.5094	0.00018767	0.014395	0.84845	kinesin family member 3A
										RNF135	84282	-0.31616	8.2443	-3.9898	0.00065405	0.025261	-0.30741	ring finger protein 135
										STMP1	647087	-0.3162	8.5468	-3.9588	0.00070456	0.025261	-0.37619	short transmembrane mitochondrial protein 1
										TLCD2	727910	-0.31654	7.4259	-3.237	0.003909	0.046502	-1.9521	TLC domain containing 2
										MAN2A1	4124	-0.31678	9.8964	-3.3426	0.0030528	0.041946	-1.7261	mannosidase alpha class 2A member 1
										SPATA20	64847	-0.31682	10.555	-4.5426	0.0001733	0.014385	0.92227	spermatogenesis associated 20
										NBDY	550643	-0.31732	9.2966	-5.26	3.1411e-05	0.0087454	2.5023	negative regulator of P-body association
										FAM85A	619423	-0.31809	8.5418	-4.5177	0.00018396	0.014385	0.86695	family with sequence similarity 85 member A
										EPS8L3	79574	-0.31828	10.069	-4.7086	0.00011643	0.013105	1.2906	EPS8 like 3
										BBS4	585	-0.3186	8.799	-4.2683	0.00033491	0.019398	0.31198	Bardet-Biedl syndrome 4
										RCAN3	11123	-0.31933	7.5081	-5.1235	4.3362e-05	0.009892	2.2045	RCAN family member 3
										PEX7	5191	-0.31933	7.5052	-4.9478	6.5782e-05	0.011347	1.8191	peroxisomal biogenesis factor 7
										GNG12	55970	-0.32052	10.528	-3.2835	0.0035066	0.044266	-1.8528	G protein subunit gamma 12
										GIPC2	54810	-0.32081	6.1627	-4.2791	0.00032632	0.019396	0.33606	GIPC PDZ domain containing family member 2
										LEPROT	54741	-0.32112	10.878	-4.3503	0.00027498	0.017739	0.49458	leptin receptor overlapping transcript
										MTIF2	4528	-0.3212	9.6547	-4.6839	0.00012351	0.013334	1.236	mitochondrial translational initiation factor 2
										GMCL1	64395	-0.32127	10.144	-3.1571	0.0047083	0.049723	-2.1218	"germ cell-less 1, spermatogenesis associated"
										IL18	3606	-0.32135	8.9544	-4.1377	0.00045848	0.02185	0.021236	interleukin 18
										ALG9	79796	-0.3215	6.9636	-5.4248	2.1331e-05	0.0073285	2.8593	"ALG9 alpha-1,2-mannosyltransferase"
										VPS41	27072	-0.32205	9.7774	-4.0244	0.00060194	0.024507	-0.23063	VPS41 subunit of HOPS complex
										LINC01560	203414	-0.32277	6.9642	-3.9442	0.00072965	0.025549	-0.40853	long intergenic non-protein coding RNA 1560
										LOC257396	257396	-0.32313	5.8343	-4.3501	0.00027513	0.017739	0.49408	uncharacterized LOC257396
										MBTD1	54799	-0.32384	7.1027	-5.0928	4.6629e-05	0.009892	2.1374	mbt domain containing 1
										ANTXR2	118429	-0.32395	8.6681	-4.6415	0.0001367	0.013907	1.142	ANTXR cell adhesion molecule 2
										GLUD1	2746	-0.32419	10.646	-3.275	0.0035773	0.044772	-1.8711	glutamate dehydrogenase 1
										TTC37	9652	-0.32429	8.9636	-3.9328	0.00074979	0.025924	-0.43369	tetratricopeptide repeat domain 37
										ZNF850	342892	-0.32491	6.9549	-3.2347	0.0039301	0.046538	-1.957	zinc finger protein 850
										JPX	554203	-0.32554	5.8399	-4.1806	0.00041354	0.021275	0.11672	"JPX transcript, XIST activator"
										HOOK1	51361	-0.32584	9.226	-3.5221	0.0019985	0.036123	-1.3374	hook microtubule tethering protein 1
										EIF3A	8661	-0.32594	9.9948	-4.8619	8.0732e-05	0.011965	1.6296	eukaryotic translation initiation factor 3 subunit A
										NWD2	57495	-0.32638	7.6385	-3.1642	0.0046313	0.04952	-2.1067	NACHT and WD repeat domain containing 2
										PRKACB	5567	-0.32658	9.6394	-3.5719	0.0017756	0.034799	-1.2287	protein kinase cAMP-activated catalytic subunit beta
										MXI1	4601	-0.32673	10.029	-3.2826	0.0035143	0.044266	-1.8549	"MAX interactor 1, dimerization protein"
										ANP32A	8125	-0.3268	11.177	-3.9784	0.00067212	0.025261	-0.33261	acidic nuclear phosphoprotein 32 family member A
										LAMB2	3913	-0.32756	9.1003	-4.1322	0.00046451	0.021961	0.0091386	laminin subunit beta 2
										TRIM59	286827	-0.32862	8.7333	-3.8079	0.0010115	0.028596	-0.71019	tripartite motif containing 59
										LAMP2	3920	-0.32893	10.34	-4.3759	0.00025859	0.017316	0.5515	lysosomal associated membrane protein 2
										PIK3R1	5295	-0.32915	8.7739	-3.406	0.0026294	0.039812	-1.5893	phosphoinositide-3-kinase regulatory subunit 1
										CCDC115	84317	-0.3295	10.286	-4.1962	0.00039834	0.021002	0.1514	coiled-coil domain containing 115
										MED29	55588	-0.3307	9.6822	-3.4621	0.0023034	0.037764	-1.4679	mediator complex subunit 29
										YIPF3	25844	-0.33088	9.0546	-4.4705	0.00020605	0.015069	0.76191	Yip1 domain family member 3
										SECISBP2L	9728	-0.33137	9.3799	-4.2159	0.00037989	0.020528	0.1953	SECIS binding protein 2 like
										PPL	5493	-0.33224	11.193	-3.3288	0.003153	0.042549	-1.7556	periplakin
										PLAAT1	57110	-0.33227	8.268	-4.1039	0.00049728	0.022678	-0.053946	phospholipase A and acyltransferase 1
										MAGED1	9500	-0.33282	11.357	-3.3921	0.0027173	0.040092	-1.6194	MAGE family member D1
										KIF13B	23303	-0.33292	10.857	-3.5724	0.0017737	0.034799	-1.2277	kinesin family member 13B
										STK39	27347	-0.33325	10.891	-4.0751	0.00053287	0.023505	-0.1179	serine/threonine kinase 39
										CCDC18	343099	-0.33495	5.6571	-4.4569	0.00021287	0.015426	0.73173	coiled-coil domain containing 18
										DCTD	1635	-0.33498	9.7512	-5.001	5.797e-05	0.010685	1.9361	dCMP deaminase
										FAM189B	10712	-0.33514	7.147	-4.7325	0.00010997	0.012832	1.3435	family with sequence similarity 189 member B
										GET1	7485	-0.33514	10.054	-3.3735	0.002839	0.04072	-1.6596	guided entry of tail-anchored proteins factor 1
										C15orf61	145853	-0.33556	10.15	-4.5176	0.00018401	0.014385	0.86671	chromosome 15 open reading frame 61
										TBC1D8	11138	-0.33561	9.5077	-5.415	2.1827e-05	0.0073285	2.8381	TBC1 domain family member 8
										ADAM1A	8759	-0.33645	6.3494	-3.4725	0.0022474	0.037667	-1.4452	ADAM metallopeptidase domain 1A (pseudogene)
										VPS4B	9525	-0.33683	10.709	-5.7119	1.0937e-05	0.0062071	3.4741	vacuolar protein sorting 4 homolog B
										286052	286052	-0.3369	7.1721	-4.0748	0.0005332	0.023505	-0.11847	NA
										CIPC	85457	-0.33859	7.8919	-3.375	0.0028289	0.04072	-1.6563	CLOCK interacting pacemaker
										DMAC1	90871	-0.33882	6.4753	-4.7636	0.00010208	0.0128	1.4125	distal membrane arm assembly complex 1
										PIGW	284098	-0.34003	9.0504	-3.2052	0.0042098	0.047612	-2.0198	phosphatidylinositol glycan anchor biosynthesis class W
										HAUS6	54801	-0.34047	7.8923	-4.026	0.00059959	0.024507	-0.22703	HAUS augmin like complex subunit 6
										401522	401522	-0.34071	6.5857	-3.9228	0.00076806	0.026283	-0.45594	NA
										GALNT7	51809	-0.34183	10.136	-4.8567	8.1733e-05	0.011965	1.6182	polypeptide N-acetylgalactosaminyltransferase 7
										LYZ	4069	-0.34248	9.5674	-3.4981	0.0021154	0.036973	-1.3897	lysozyme
										CDC16	8881	-0.343	8.4222	-6.0587	4.9378e-06	0.005047	4.203	cell division cycle 16
										DDHD2	23259	-0.34389	9.3074	-4.8117	9.0989e-05	0.012342	1.5189	DDHD domain containing 2
										ILF3-DT	147727	-0.34439	7.6742	-3.2791	0.0035429	0.044447	-1.8623	ILF3 divergent transcript
										LOC642361	642361	-0.34509	8.0806	-3.8951	0.0008208	0.026803	-0.5173	uncharacterized LOC642361
										DDX17	10521	-0.34609	9.6242	-3.3367	0.003095	0.042233	-1.7386	DEAD-box helicase 17
										ZEB1-AS1	220930	-0.34724	7.495	-4.1665	0.00042778	0.021516	0.085397	ZEB1 antisense RNA 1
										FGD4	121512	-0.34757	8.4302	-4.4685	0.000207	0.015069	0.75764	"FYVE, RhoGEF and PH domain containing 4"
										RAB22A	57403	-0.34847	9.6778	-4.579	0.00015881	0.014385	1.0031	"RAB22A, member RAS oncogene family"
										RECQL	5965	-0.34873	8.7428	-3.5454	0.0018909	0.035345	-1.2865	RecQ like helicase
										CMAS	55907	-0.34873	8.3657	-3.3482	0.0030125	0.041825	-1.7139	cytidine monophosphate N-acetylneuraminic acid synthetase
										ZNF623	9831	-0.34965	7.3842	-3.4228	0.0025274	0.039241	-1.553	zinc finger protein 623
										LRRC58	116064	-0.35041	8.2684	-5.4263	2.1259e-05	0.0073285	2.8624	leucine rich repeat containing 58
										CCDC106	29903	-0.35263	7.3304	-4.3341	0.0002859	0.017849	0.45853	coiled-coil domain containing 106
										ROBO1	6091	-0.35366	7.8147	-4.6065	0.00014866	0.014385	1.0643	roundabout guidance receptor 1
										RBL2	5934	-0.35401	9.1515	-3.5583	0.0018339	0.034938	-1.2584	RB transcriptional corepressor like 2
										RNASE4	6038	-0.35708	9.6246	-3.356	0.0029582	0.04129	-1.6973	ribonuclease A family member 4
										SHPRH	257218	-0.35719	7.0735	-3.3862	0.002755	0.040269	-1.6321	SNF2 histone linker PHD RING helicase
										GNS	2799	-0.35752	10.095	-3.7667	0.0011163	0.029674	-0.80115	glucosamine (N-acetyl)-6-sulfatase
										DENND6B	414918	-0.35761	6.6657	-4.5214	0.00018234	0.014385	0.87512	DENN domain containing 6B
										ETFB	2109	-0.35772	11.044	-3.1787	0.0044782	0.048675	-2.0761	electron transfer flavoprotein subunit beta
										SYNJ2BP	55333	-0.35855	8.7647	-3.4129	0.002587	0.039628	-1.5744	synaptojanin 2 binding protein
										NIPSNAP3A	25934	-0.3589	7.6185	-4.8289	8.733e-05	0.012265	1.5569	nipsnap homolog 3A
										RRAGD	58528	-0.35926	8.9946	-3.249	0.0038012	0.046142	-1.9266	Ras related GTP binding D
										100506748	100506748	-0.35938	10.115	-3.8154	0.0009934	0.028539	-0.69354	NA
										FAM107B	83641	-0.35983	10.562	-3.9222	0.00076926	0.026283	-0.45738	family with sequence similarity 107 member B
										NAA40	79829	-0.36062	8.9498	-4.724	0.0001122	0.012997	1.3249	"N-alpha-acetyltransferase 40, NatD catalytic subunit"
										TOP2B	7155	-0.36083	9.6958	-4.0331	0.0005894	0.024487	-0.21117	DNA topoisomerase II beta
										KCND2	3751	-0.36092	6.1176	-4.5516	0.00016958	0.014385	0.94233	potassium voltage-gated channel subfamily D member 2
										OTUD6B	51633	-0.36338	6.7071	-6.1147	4.3483e-06	0.0049291	4.3193	OTU deubiquitinase 6B
										EBLN3P	100506710	-0.36351	9.4104	-3.3381	0.0030851	0.042135	-1.7357	"endogenous Bornavirus like nucleoprotein 3, pseudogene"
										DCP1B	196513	-0.36419	8.0155	-4.3837	0.00025381	0.017214	0.56879	decapping mRNA 1B
										FRAT2	23401	-0.36565	7.9137	-4.5195	0.00018315	0.014385	0.87102	FRAT regulator of WNT signaling pathway 2
										FAM13B	51306	-0.36942	7.9728	-3.9878	0.0006571	0.025261	-0.31172	family with sequence similarity 13 member B
										TNRC6B	23112	-0.36987	8.3717	-4.2757	0.00032904	0.019398	0.32835	trinucleotide repeat containing adaptor 6B
										SUMF1	285362	-0.37058	9.9884	-3.6832	0.0013622	0.031715	-0.98474	sulfatase modifying factor 1
										NHS	4810	-0.37077	8.467	-4.8396	8.5141e-05	0.012161	1.5804	NHS actin remodeling regulator
										LETMD1	25875	-0.3722	9.1621	-3.2117	0.0041467	0.047612	-2.006	LETM1 domain containing 1
										TTC3	7267	-0.37237	9.4725	-3.4275	0.0024996	0.039005	-1.5429	tetratricopeptide repeat domain 3
										DNAJC14	85406	-0.3734	8.2312	-3.9195	0.00077424	0.026311	-0.46335	DnaJ heat shock protein family (Hsp40) member C14
										IFT74	80173	-0.3737	6.0692	-4.8078	9.1859e-05	0.012354	1.5101	intraflagellar transport 74
										SNHG8	100093630	-0.37421	9.2537	-4.2375	0.00036064	0.020086	0.24345	small nucleolar RNA host gene 8
										HINT3	135114	-0.37592	6.907	-4.3355	0.00028499	0.017849	0.46146	histidine triad nucleotide binding protein 3
										CDC42EP5	148170	-0.37619	7.6329	-3.8984	0.00081443	0.026705	-0.5101	CDC42 effector protein 5
										PSD3	23362	-0.37635	8.4338	-4.1622	0.00043225	0.02155	0.075774	pleckstrin and Sec7 domain containing 3
										RBM3	5935	-0.37715	9.5348	-3.8265	0.00096744	0.028384	-0.6691	RNA binding motif protein 3
										MIGA1	374986	-0.37728	8.4161	-5.1056	4.5232e-05	0.009892	2.1655	mitoguardin 1
										KLHDC2	23588	-0.37734	10.284	-3.4074	0.0026207	0.039812	-1.5862	kelch domain containing 2
										NT5DC1	221294	-0.37866	9.4483	-3.4714	0.0022535	0.037667	-1.4477	5'-nucleotidase domain containing 1
										TRAK2	66008	-0.38012	9.218	-3.5445	0.0018948	0.035376	-1.2885	trafficking kinesin protein 2
										FREM2	341640	-0.38056	8.833	-3.4174	0.0025596	0.03941	-1.5646	FRAS1 related extracellular matrix 2
										UBAP2	55833	-0.38149	9.8287	-5.3877	2.3271e-05	0.007537	2.779	ubiquitin associated protein 2
										DMXL1	1657	-0.38165	8.1101	-3.7187	0.0012517	0.030692	-0.90675	Dmx like 1
										AHNAK2	113146	-0.38179	8.6722	-3.5874	0.0017115	0.034514	-1.1949	AHNAK nucleoprotein 2
										SCIN	85477	-0.38207	8.8365	-3.645	0.0014924	0.032668	-1.0688	scinderin
										CYCS	54205	-0.38233	7.6531	-4.0697	0.00053978	0.023599	-0.12982	"cytochrome c, somatic"
										AMFR	267	-0.38355	9.9499	-5.0508	5.1506e-05	0.010403	2.0454	autocrine motility factor receptor
										ATP7B	540	-0.38358	8.5996	-5.9038	7.0314e-06	0.0054851	3.8794	ATPase copper transporting beta
										GAREM1	64762	-0.38411	8.3014	-4.5647	0.00016432	0.014385	0.97151	GRB2 associated regulator of MAPK1 subtype 1
										SLC35E3	55508	-0.38451	9.3153	-4.5455	0.00017211	0.014385	0.92865	solute carrier family 35 member E3
										SMAD5	4090	-0.38758	8.8691	-5.0917	4.6748e-05	0.009892	2.135	SMAD family member 5
										SEPHS2	22928	-0.39225	11.141	-4.4092	0.0002387	0.016616	0.62563	selenophosphate synthetase 2
										SLAIN1	122060	-0.39395	5.8152	-4.2119	0.00038352	0.020528	0.18649	SLAIN motif family member 1
										VNN1	8876	-0.3948	7.5983	-3.234	0.003937	0.046538	-1.9586	vanin 1
										100132884	100132884	-0.39682	7.5205	-3.9733	0.00068038	0.025261	-0.34391	NA
										LOC339803	339803	-0.39965	7.9948	-5.1335	4.235e-05	0.009892	2.2263	uncharacterized LOC339803
										BICRAL	23506	-0.40053	8.0905	-6.3895	2.3427e-06	0.0041309	4.8832	BRD4 interacting chromatin remodeling complex associated protein like
										ERICH5	203111	-0.40137	6.5571	-3.3567	0.0029529	0.041252	-1.6956	glutamate rich 5
										MACO1	55219	-0.40233	7.3081	-4.5981	0.0001517	0.014385	1.0456	macoilin 1
										PRPS2	5634	-0.40399	9.8493	-3.5697	0.0017848	0.034799	-1.2335	phosphoribosyl pyrophosphate synthetase 2
										LIAS	11019	-0.40603	7.7292	-4.931	6.8466e-05	0.011353	1.7821	lipoic acid synthetase
										DNAJC3	5611	-0.40731	9.1442	-3.9528	0.0007147	0.025261	-0.38939	DnaJ heat shock protein family (Hsp40) member C3
										LPGAT1	9926	-0.40996	8.6425	-4.7588	0.00010326	0.0128	1.4018	lysophosphatidylglycerol acyltransferase 1
										338620	338620	-0.41001	8.5512	-4.1489	0.00044629	0.021706	0.046174	NA
										ZNF573	126231	-0.4146	6.4117	-3.9532	0.00071405	0.025261	-0.38855	zinc finger protein 573
										UBL3	5412	-0.42189	9.2092	-5.4147	2.1844e-05	0.0073285	2.8374	ubiquitin like 3
										LOXL1-AS1	100287616	-0.43001	7.0603	-5.2779	3.0118e-05	0.0086904	2.5411	LOXL1 antisense RNA 1
										CDCA7L	55536	-0.43325	10.229	-3.9039	0.00080373	0.02655	-0.49788	cell division cycle associated 7 like
										PDZK1	5174	-0.43689	7.2041	-3.4527	0.002355	0.037998	-1.4882	PDZ domain containing 1
										DDX43	55510	-0.43951	7.7375	-7.3161	3.1264e-07	0.0020184	6.6999	DEAD-box helicase 43
										ANKRA2	57763	-0.44512	8.4375	-5.0333	5.3695e-05	0.010541	2.0069	ankyrin repeat family A member 2
										MOGAT1	116255	-0.44562	9.1205	-3.6056	0.0016391	0.034042	-1.1551	monoacylglycerol O-acyltransferase 1
										SEC62	7095	-0.44932	9.1731	-4.7988	9.3834e-05	0.012467	1.4904	"SEC62 homolog, preprotein translocation factor"
										ABAT	18	-0.44935	8.9117	-4.5796	0.00015856	0.014385	1.0046	4-aminobutyrate aminotransferase
										IMPACT	55364	-0.44991	7.9007	-6.018	5.4171e-06	0.005047	4.1183	impact RWD domain protein
										ANKRD36B	57730	-0.45226	8.1419	-3.1902	0.0043597	0.048227	-2.0517	ankyrin repeat domain 36B
										KDSR	2531	-0.45344	7.4806	-7.2221	3.8155e-07	0.0020184	6.5217	3-ketodihydrosphingosine reductase
										NPY1R	4886	-0.4545	8.8681	-3.6646	0.0014243	0.032106	-1.0258	neuropeptide Y receptor Y1
										EID2B	126272	-0.45699	6.2054	-5.6935	1.1413e-05	0.0062071	3.4349	EP300 interacting inhibitor of differentiation 2B
										TXNDC16	57544	-0.46126	7.6856	-3.1542	0.0047404	0.049723	-2.128	thioredoxin domain containing 16
										MBNL3	55796	-0.46187	7.9677	-6.5128	1.7805e-06	0.0040366	5.1325	muscleblind like splicing regulator 3
										GPNMB	10457	-0.46693	8.8182	-4.9795	6.1014e-05	0.010939	1.8887	glycoprotein nmb
										TAC1	6863	-0.46988	7.2644	-3.6923	0.0013333	0.031393	-0.96492	tachykinin precursor 1
										CEACAM7	1087	-0.47245	8.6278	-4.7524	0.00010485	0.0128	1.3876	CEA cell adhesion molecule 7
										BORCS7	119032	-0.47537	8.8853	-5.7	1.1242e-05	0.0062071	3.4488	BLOC-1 related complex subunit 7
										UHMK1	127933	-0.47822	10.505	-3.8643	0.00088364	0.02766	-0.58544	U2AF homology motif kinase 1
										KLHL24	54800	-0.48556	7.6738	-5.4339	2.088e-05	0.0073285	2.879	kelch like family member 24
										PRDX5	25824	-0.50764	11.666	-3.7422	0.0011835	0.03002	-0.85506	peroxiredoxin 5
										C3orf33	285315	-0.50896	5.5389	-5.1411	4.1586e-05	0.009892	2.2431	chromosome 3 open reading frame 33
										SLC16A7	9194	-0.51616	8.7399	-4.1813	0.0004128	0.021275	0.11839	solute carrier family 16 member 7
										LONRF2	164832	-0.52171	7.4033	-4.5484	0.00017088	0.014385	0.93527	LON peptidase N-terminal domain and ring finger 2
										283357	283357	-0.53413	6.0399	-5.6179	1.3598e-05	0.0062071	3.2738	NA
										HCG11	493812	-0.57992	6.6951	-4.2717	0.00033216	0.019398	0.31961	HLA complex group 11
										TMEM159	57146	-0.58805	9.0156	-3.821	0.00098013	0.028384	-0.68112	transmembrane protein 159
										MMP1	4312	-0.60381	10.644	-4.7525	0.00010482	0.0128	1.3879	matrix metallopeptidase 1
										IFI6	2537	-0.63885	10.658	-3.7775	0.0010877	0.029208	-0.77722	interferon alpha inducible protein 6
										AKR1B10	57016	-0.64352	10.967	-3.7928	0.0010485	0.028889	-0.74338	aldo-keto reductase family 1 member B10

## Sheet: SARS-CoV specific DEGs
Upregulated DEGs										Downregulated DEGs
Symbols	EntrezID	logFC	AveExpr	t	P.Value	adj.P.Val	B	Name		Symbols	EntrezID	logFC	AveExpr	t	P.Value	adj.P.Val	B	Name
PTX3	5806	2.1328	5.9749	6.4441	2.0744e-06	0.0041152	4.9937	pentraxin 3		BBS9	27241	-0.11337	6.502	-3.1787	0.004478	0.048675	-2.0761	Bardet-Biedl syndrome 9
JUN	3725	1.2836	9.3142	8.0009	7.5931e-08	0.001205	7.9549	"Jun proto-oncogene, AP-1 transcription factor subunit"		LAS1L	81887	-0.11861	8.7664	-3.1646	0.0046276	0.04952	-2.106	LAS1 like ribosome biogenesis factor
CREB5	9586	0.76425	6.961	3.759	0.001137	0.029763	-0.81811	cAMP responsive element binding protein 5		DAAM1	23002	-0.11869	8.0948	-3.1688	0.0045828	0.049308	-2.0972	dishevelled associated activator of morphogenesis 1
DRD1	1812	0.74965	5.8705	4.5944	0.00015306	0.014385	1.0373	dopamine receptor D1		MRPS25	64432	-0.11954	7.0736	-3.2985	0.0033853	0.043449	-1.8207	mitochondrial ribosomal protein S25
DUSP8	1850	0.54412	8.5971	5.2353	3.3299e-05	0.0091113	2.4484	dual specificity phosphatase 8		POLR1B	84172	-0.12008	8.3717	-3.1882	0.0043799	0.04827	-2.0559	RNA polymerase I subunit B
FOXF2	2295	0.45023	5.9865	4.5536	0.0001688	0.014385	0.94664	forkhead box F2		GIT2	9815	-0.1205	6.9419	-3.5626	0.0018153	0.034799	-1.249	GIT ArfGAP 2
MYRFL	196446	0.44689	6.7294	4.5067	0.00018886	0.01441	0.8426	myelin regulatory factor like		AKAP9	10142	-0.12224	6.4037	-3.164	0.0046337	0.04952	-2.1072	A-kinase anchoring protein 9
TENT5A	55603	0.41983	8.1321	4.2288	0.0003683	0.02016	0.22398	terminal nucleotidyltransferase 5A		ZZEF1	23140	-0.12268	7.8742	-3.3354	0.0031045	0.042278	-1.7414	zinc finger ZZ-type and EF-hand domain containing 1
IKZF3	22806	0.39587	7.1963	4.5807	0.00015815	0.014385	1.007	IKAROS family zinc finger 3		YLPM1	56252	-0.12725	8.5785	-3.5462	0.0018872	0.035345	-1.2848	YLP motif containing 1
MNDA	4332	0.38833	5.3364	3.7857	0.0010666	0.029135	-0.75917	myeloid cell nuclear differentiation antigen		FAM117B	150864	-0.12892	7.3487	-3.3433	0.0030473	0.041912	-1.7244	family with sequence similarity 117 member B
DNAJB4	11080	0.38632	7.8543	4.5141	0.00018554	0.014395	0.85902	DnaJ heat shock protein family (Hsp40) member B4		EPB41L5	57669	-0.13103	7.8939	-3.1587	0.0046912	0.049723	-2.1185	erythrocyte membrane protein band 4.1 like 5
C11orf96	387763	0.38502	6.6748	3.2561	0.0037388	0.045861	-1.9114	chromosome 11 open reading frame 96		ATXN3	4287	-0.13197	5.915	-3.5152	0.0020315	0.036305	-1.3525	ataxin 3
PYY2	23615	0.38022	8.6267	4.4185	0.00023343	0.016465	0.64632	peptide YY 2 (pseudogene)		FYCO1	79443	-0.13402	9.0307	-3.1954	0.0043072	0.048014	-2.0406	FYVE and coiled-coil domain autophagy adaptor 1
RARRES2	5919	0.37141	6.9968	6.7717	1.0072e-06	0.0036524	5.6486	retinoic acid receptor responder 2		NUDT7	283927	-0.13439	6.8597	-3.6547	0.0014581	0.032318	-1.0474	nudix hydrolase 7
PRR23D1	100131608	0.36449	5.9031	5.0066	5.7206e-05	0.010685	1.9484	proline rich 23 domain containing 1		CEP63	80254	-0.13458	7.3913	-3.202	0.0042419	0.04771	-2.0267	centrosomal protein 63
DDX25	29118	0.3643	5.9069	4.663	0.00012986	0.013621	1.1895	DEAD-box helicase 25		MTMR14	64419	-0.13461	8.6835	-3.2025	0.0042368	0.047686	-2.0256	myotubularin related protein 14
STX19	415117	0.35219	6.9247	5.89	7.2581e-06	0.0054851	3.8504	syntaxin 19		CYP4V2	285440	-0.13469	8.524	-3.2344	0.0039326	0.046538	-1.9576	cytochrome P450 family 4 subfamily V member 2
LOC645188	645188	0.34771	5.1942	4.7882	9.6244e-05	0.012467	1.467	uncharacterized LOC645188		EXOSC10	5394	-0.13594	7.7692	-3.6127	0.0016116	0.033662	-1.1395	exosome component 10
DOCK2	1794	0.33988	5.8511	3.3269	0.0031674	0.042671	-1.7598	dedicator of cytokinesis 2		OPA1	4976	-0.13601	8.1665	-3.1998	0.0042639	0.047733	-2.0314	OPA1 mitochondrial dynamin like GTPase
LOC284912	284912	0.33592	7.6283	5.2262	3.4019e-05	0.0091506	2.4287	uncharacterized LOC284912		RBM12B	389677	-0.13615	7.2202	-3.2199	0.0040684	0.047113	-1.9886	RNA binding motif protein 12B
RGPD5	84220	0.33404	7.0575	3.8916	0.00082765	0.026806	-0.52498	RANBP2 like and GRIP domain containing 5		ECPAS	23392	-0.13666	7.5387	-3.2384	0.0038968	0.046463	-1.9493	Ecm29 proteasome adaptor and scaffold
LINC02431	100506122	0.3327	7.1575	3.7435	0.0011799	0.03002	-0.85225	long intergenic non-protein coding RNA 2431		TRAPPC11	60684	-0.13711	7.0022	-3.3052	0.0033331	0.043326	-1.8064	trafficking protein particle complex 11
SHANK3	85358	0.33251	6.433	4.7911	9.5575e-05	0.012467	1.4734	SH3 and multiple ankyrin repeat domains 3		WNK1	65125	-0.13814	7.4761	-3.4586	0.0023225	0.037817	-1.4754	WNK lysine deficient protein kinase 1
SPATA46	284680	0.33174	7.9544	3.702	0.0013027	0.031088	-0.94354	spermatogenesis associated 46		ANKRD28	23243	-0.13883	7.3972	-3.6619	0.0014332	0.03214	-1.0315	ankyrin repeat domain 28
LINC02053	100505609	0.33021	5.5418	4.5616	0.00016556	0.014385	0.96455	long intergenic non-protein coding RNA 2053		IQCK	124152	-0.13884	9.2353	-3.2254	0.0040167	0.046905	-1.9769	IQ motif containing K
CCL27	10850	0.32638	6.8847	4.5593	0.0001665	0.014385	0.95935	C-C motif chemokine ligand 27		C11orf58	10944	-0.14027	8.1521	-3.2341	0.0039357	0.046538	-1.9583	chromosome 11 open reading frame 58
ITPKC	80271	0.32503	9.6866	3.4289	0.0024913	0.038952	-1.5398	inositol-trisphosphate 3-kinase C		PRKAA1	5562	-0.14049	7.0168	-3.2967	0.0033999	0.043449	-1.8246	protein kinase AMP-activated catalytic subunit alpha 1
BMP15	9210	0.32423	6.8974	3.5844	0.0017238	0.034628	-1.2015	bone morphogenetic protein 15		GOLGA1	2800	-0.14063	8.5054	-3.4673	0.0022751	0.037737	-1.4565	golgin A1
CNGA3	1261	0.32262	5.4857	3.8162	0.00099158	0.028539	-0.69184	cyclic nucleotide gated channel subunit alpha 3		CLOCK	9575	-0.14274	8.0138	-3.3607	0.0029255	0.041135	-1.6871	clock circadian regulator
GPR87	53836	0.31894	6.4491	3.2215	0.004053	0.047026	-1.9851	G protein-coupled receptor 87		PCNX1	22990	-0.14344	6.3346	-3.9063	0.0007991	0.02655	-0.49254	pecanex 1
OR7E104P	81137	0.31725	7.8457	5.6268	1.332e-05	0.0062071	3.2928	olfactory receptor family 7 subfamily E member 104 pseudogene		SMCR8	140775	-0.14346	8.5244	-3.1911	0.0043503	0.048227	-2.0497	SMCR8-C9orf72 complex subunit
DLX2	1746	0.31474	6.5163	5.7379	1.0298e-05	0.0062071	3.5293	distal-less homeobox 2		CRYBG3	131544	-0.14374	8.6107	-3.3641	0.0029022	0.041129	-1.6797	crystallin beta-gamma domain containing 3
MROH2A	339766	0.31442	6.3856	3.6367	0.0015219	0.032815	-1.0868	maestro heat like repeat family member 2A		C11orf1	64776	-0.1438	7.7852	-3.3699	0.0028627	0.040845	-1.6672	chromosome 11 open reading frame 1
LOC541473	541473	0.31345	8.1287	3.3392	0.0030769	0.042132	-1.7333	FKBP prolyl isomerase 6 pseudogene		GATAD2B	57459	-0.14421	8.5571	-3.5658	0.0018017	0.034799	-1.2421	GATA zinc finger domain containing 2B
PER1	5187	0.31282	8.6729	3.7624	0.0011276	0.029696	-0.81042	period circadian regulator 1		C17orf97	400566	-0.1443	8.524	-3.2215	0.0040535	0.047026	-1.9852	chromosome 17 open reading frame 97
GCNT4	51301	0.31236	6.62	3.247	0.0038194	0.046142	-1.9309	glucosaminyl (N-acetyl) transferase 4		DDX52	11056	-0.14433	8.8044	-3.6535	0.0014622	0.032318	-1.0499	DExD-box helicase 52
BBOX1	8424	0.31211	5.4445	4.1442	0.00045135	0.021706	0.035737	gamma-butyrobetaine hydroxylase 1		PACS2	23241	-0.14467	9.5709	-3.172	0.0045479	0.049132	-2.0902	phosphofurin acidic cluster sorting protein 2
EGOT	100126791	0.30956	6.9426	3.5399	0.0019159	0.035663	-1.2987	eosinophil granule ontogeny transcript		GOLM1	51280	-0.14563	9.2897	-3.2015	0.0042465	0.047712	-2.0277	golgi membrane protein 1
GBX2	2637	0.3091	7.0361	3.5667	0.0017976	0.034799	-1.2401	gastrulation brain homeobox 2		CTNNB1	1499	-0.14576	7.2089	-3.7107	0.0012758	0.030831	-0.92431	catenin beta 1
H4C2	8366	0.30871	6.1954	5.1585	3.9916e-05	0.009892	2.281	H4 clustered histone 2		WDR26	80232	-0.14582	8.2792	-3.1594	0.004683	0.049712	-2.1169	WD repeat domain 26
H4C6	8361	0.30731	5.5084	3.9533	0.00071387	0.025261	-0.38832	H4 clustered histone 6		LOC647070	647070	-0.14586	6.0353	-3.818	0.00098734	0.028539	-0.68789	uncharacterized LOC647070
MYO1H	283446	0.30454	6.611	3.3145	0.0032606	0.043018	-1.7863	myosin IH		ZFP64	55734	-0.14638	9.2919	-3.1586	0.0046922	0.049723	-2.1187	ZFP64 zinc finger protein
MAMLD1	10046	0.30289	7.8639	3.9791	0.00067102	0.025261	-0.3311	mastermind like domain containing 1		WIPI2	26100	-0.14697	9.301	-3.8514	0.00091144	0.027908	-0.61404	"WD repeat domain, phosphoinositide interacting 2"
OPRPN	58503	0.30154	7.0365	3.319	0.0032266	0.042835	-1.7768	opiorphin prepropeptide		UBE2I	7329	-0.14718	8.1259	-3.5691	0.0017876	0.034799	-1.2349	ubiquitin conjugating enzyme E2 I
CD96	10225	0.30006	5.3128	4.2716	0.00033227	0.019398	0.31931	CD96 molecule		NIT1	4817	-0.1475	8.5819	-3.613	0.0016102	0.033662	-1.1387	nitrilase 1
GPR83	10888	0.29893	6.0839	4.0608	0.00055154	0.023726	-0.14976	G protein-coupled receptor 83		IFNAR1	3454	-0.14808	7.8713	-3.3642	0.0029017	0.041129	-1.6796	interferon alpha and beta receptor subunit 1
IL20	50604	0.29868	6.8705	3.9146	0.00078333	0.026346	-0.47412	interleukin 20		METTL16	79066	-0.1482	7.7896	-3.1889	0.0043729	0.048227	-2.0544	methyltransferase like 16
LDHAL6B	92483	0.29775	6.006	3.4374	0.0024418	0.038635	-1.5214	lactate dehydrogenase A like 6B		VAPB	9217	-0.1484	8.9239	-3.5624	0.0018159	0.034799	-1.2494	VAMP associated protein B and C
ATP1A3	478	0.29488	7.2489	4.0802	0.00052635	0.023439	-0.10651	ATPase Na+/K+ transporting subunit alpha 3		ZNF607	84775	-0.1484	6.1727	-3.1526	0.0047581	0.049816	-2.1314	zinc finger protein 607
TICAM1	148022	0.29201	8.1546	4.5641	0.00016458	0.014385	0.97007	toll like receptor adaptor molecule 1		PRMT9	90826	-0.14912	8.4759	-3.5618	0.0018186	0.034799	-1.2507	protein arginine methyltransferase 9
ABCD1	215	0.28975	6.3969	3.5107	0.002053	0.036446	-1.3622	ATP binding cassette subfamily D member 1		RANBP2	5903	-0.14954	9.0269	-3.2031	0.0042308	0.047686	-2.0243	RAN binding protein 2
LINC02525	100507194	0.28759	7.64	3.2968	0.0033991	0.043449	-1.8244	long intergenic non-protein coding RNA 2525		FNTB	2342	-0.15004	8.1426	-3.3458	0.0030301	0.041852	-1.7192	"farnesyltransferase, CAAX box, beta"
DEFB127	140850	0.28582	5.7509	3.4768	0.0022247	0.03753	-1.4359	defensin beta 127		TPM1	7168	-0.1504	10.584	-3.2187	0.0040795	0.047119	-1.9911	tropomyosin 1
JSRP1	126306	0.28558	7.8746	4.4806	0.00020107	0.014842	0.78456	junctional sarcoplasmic reticulum protein 1		FDX1	2230	-0.1505	8.9855	-3.3856	0.0027589	0.040269	-1.6334	ferredoxin 1
NOX3	50508	0.2844	5.4861	4.3266	0.00029112	0.018011	0.44177	NADPH oxidase 3		RTF1	23168	-0.15201	8.6833	-3.5968	0.0016734	0.034135	-1.1742	"RTF1 homolog, Paf1/RNA polymerase II complex component"
MAG	4099	0.28167	6.51	4.5217	0.00018221	0.014385	0.87582	myelin associated glycoprotein		RPL13	6137	-0.15204	9.2892	-3.511	0.0020517	0.036446	-1.3616	ribosomal protein L13
LOC338963	338963	0.2816	8.0255	4.0369	0.00058406	0.024328	-0.20275	epididymal protein pseudogene		YTHDC2	64848	-0.15206	7.965	-3.4348	0.0024569	0.038715	-1.527	YTH domain containing 2
DAPL1	92196	0.28132	6.8259	3.9444	0.00072931	0.025549	-0.40809	death associated protein like 1		TKFC	26007	-0.1523	8.5754	-3.961	0.00070085	0.025261	-0.3713	triokinase and FMN cyclase
SLC22A11	55867	0.27902	6.7053	3.4668	0.002278	0.037737	-1.4577	solute carrier family 22 member 11		FRA10AC1	118924	-0.15237	6.1991	-3.6514	0.0014697	0.032395	-1.0547	FRA10A associated CGG repeat 1
FAM171A1	221061	0.27822	7.9705	3.5027	0.0020923	0.036638	-1.3796	family with sequence similarity 171 member A1		NOTCH2	4853	-0.15253	9.3623	-3.2812	0.0035257	0.044372	-1.8578	notch receptor 2
LRRC55	219527	0.2772	6.1549	3.9025	0.00080637	0.02655	-0.50091	leucine rich repeat containing 55		ATPAF2	91647	-0.15303	7.3152	-3.1688	0.0045823	0.049308	-2.0971	ATP synthase mitochondrial F1 complex assembly factor 2
CCDC178	374864	0.27377	8.0555	3.6598	0.0014406	0.03214	-1.0363	coiled-coil domain containing 178		ZW10	9183	-0.1536	9.3893	-3.2586	0.0037171	0.0458	-1.9061	zw10 kinetochore protein
SSTR5	6755	0.27326	7.4243	4.608	0.00014813	0.014385	1.0676	somatostatin receptor 5		VEZT	55591	-0.15397	9.142	-3.4059	0.0026301	0.039812	-1.5895	"vezatin, adherens junctions transmembrane protein"
KLRK1	22914	0.27274	7.4892	3.4201	0.0025437	0.039272	-1.5589	killer cell lectin like receptor K1		HAUS2	55142	-0.15412	7.0749	-3.1985	0.0042762	0.047791	-2.034	HAUS augmin like complex subunit 2
MMP20	9313	0.27027	5.4815	3.66	0.0014398	0.03214	-1.0358	matrix metallopeptidase 20		RDH13	112724	-0.15426	8.0051	-3.6165	0.0015968	0.033662	-1.1311	retinol dehydrogenase 13
H4C5	8367	0.27015	7.7444	4.9254	6.9391e-05	0.011353	1.7697	H4 clustered histone 5		ATP6V1E2	90423	-0.15498	7.7221	-3.2287	0.0039854	0.046677	-1.9698	ATPase H+ transporting V1 subunit E2
TMEFF2	23671	0.2689	6.1031	3.1929	0.004333	0.048139	-2.0461	transmembrane protein with EGF like and two follistatin like domains 2		ARMCX5	64860	-0.155	8.7219	-3.3182	0.0032326	0.042859	-1.7785	armadillo repeat containing X-linked 5
LOC100506406	100506406	0.26846	6.5204	3.4014	0.0026581	0.03989	-1.5992	uncharacterized LOC100506406		TIMP2	7077	-0.15555	11.871	-3.2028	0.0042338	0.047686	-2.0249	TIMP metallopeptidase inhibitor 2
BIN2	51411	0.26834	7.7787	3.6315	0.0015408	0.033045	-1.0982	bridging integrator 2		COG5	10466	-0.15656	6.9349	-3.4792	0.0022121	0.037516	-1.4307	component of oligomeric golgi complex 5
LINC00896	150197	0.26715	7.4657	3.2049	0.0042128	0.047612	-2.0204	long intergenic non-protein coding RNA 896		RBPMS	11030	-0.1566	8.8149	-3.7092	0.0012804	0.030835	-0.92764	"RNA binding protein, mRNA processing factor"
H1-6	3010	0.26595	7.6381	4.6375	0.00013802	0.013952	1.1331	"H1.6 linker histone, cluster member"		ATRN	8455	-0.15673	8.6482	-3.324	0.003189	0.042792	-1.766	attractin
TSTD2	158427	0.26437	5.6438	4.1074	0.00049306	0.022653	-0.04606	thiosulfate sulfurtransferase like domain containing 2		KIAA1143	57456	-0.15717	8.5792	-3.2369	0.0039099	0.046502	-1.9523	KIAA1143
ZNF613	79898	0.26302	5.5965	4.0067	0.00062802	0.025097	-0.26986	zinc finger protein 613		POGLUT1	56983	-0.15813	7.6953	-3.669	0.0014094	0.031998	-1.0161	protein O-glucosyltransferase 1
MGAT4D	152586	0.26212	5.1133	3.5501	0.0018699	0.035244	-1.2763	MGAT4 family member D		CEP170	9859	-0.15827	9.256	-3.3231	0.0031957	0.042792	-1.7679	centrosomal protein 170
PLEKHO1	51177	0.25956	6.9288	3.9903	0.00065318	0.025261	-0.30619	pleckstrin homology domain containing O1		PACRGL	133015	-0.15842	6.5679	-3.6733	0.001395	0.031963	-1.0066	parkin coregulated like
L3MBTL4	91133	0.25854	6.4223	5.0153	5.6031e-05	0.010685	1.9675	L3MBTL histone methyl-lysine binding protein 4		CDC42BPB	9578	-0.15916	8.9263	-3.2072	0.0041902	0.047612	-2.0155	CDC42 binding protein kinase beta
NLRP5	126206	0.25496	7.2137	3.548	0.0018793	0.035319	-1.2809	NLR family pyrin domain containing 5		SUPT6H	6830	-0.15935	9.493	-3.4935	0.0021386	0.037091	-1.3997	"SPT6 homolog, histone chaperone and transcription elongation factor"
RND1	27289	0.25492	8.671	3.4874	0.0021695	0.037262	-1.4129	Rho family GTPase 1		NFIA	4774	-0.15948	7.4068	-3.554	0.0018526	0.035114	-1.2678	nuclear factor I A
PCDHB12	56124	0.2536	7.3233	3.9529	0.00071453	0.025261	-0.38917	protocadherin beta 12		MTM1	4534	-0.15958	6.7192	-3.6167	0.0015963	0.033662	-1.1308	myotubularin 1
GYPC	2995	0.25275	8.1759	5.5082	1.7553e-05	0.0073285	3.0389	glycophorin C (Gerbich blood group)		GSPT1	2935	-0.15976	8.9239	-3.1575	0.0047046	0.049723	-2.1211	G1 to S phase transition 1
CLEC1B	51266	0.25259	7.3601	4.0064	0.00062843	0.025097	-0.27047	C-type lectin domain family 1 member B		FRG1JP	642236	-0.16011	6.6768	-3.7986	0.0010341	0.028742	-0.73062	"FSHD region gene 1 family member J, pseudogene"
HOXC12	3228	0.24941	6.0628	3.5645	0.0018071	0.034799	-1.2449	homeobox C12		FECH	2235	-0.16013	7.7683	-3.1517	0.0047682	0.049816	-2.1333	ferrochelatase
DNAJA4	55466	0.24894	9.3714	3.9913	0.00065165	0.025261	-0.30401	DnaJ heat shock protein family (Hsp40) member A4		EPPK1	83481	-0.1602	8.5791	-3.3315	0.0031334	0.042484	-1.7499	epiplakin 1
LINC00459	100874180	0.24836	6.5866	4.1492	0.0004459	0.021706	0.046995	long intergenic non-protein coding RNA 459		APBA3	9546	-0.16061	7.8111	-3.2658	0.0036547	0.045438	-1.8907	amyloid beta precursor protein binding family A member 3
ZNF503-AS1	253264	0.24739	8.5201	3.4952	0.0021299	0.037063	-1.3959	ZNF503 antisense RNA 1		SYK	6850	-0.16127	7.9822	-3.4073	0.0026214	0.039812	-1.5865	spleen associated tyrosine kinase
NFYC-AS1	100130557	0.24687	7.8515	3.5622	0.0018169	0.034799	-1.2499	NFYC antisense RNA 1		ZBED4	9889	-0.1613	8.1382	-3.1892	0.0043702	0.048227	-2.0539	zinc finger BED-type containing 4
C10orf82	143379	0.24647	7.5682	3.2338	0.003939	0.046538	-1.9591	chromosome 10 open reading frame 82		CNPY2	10330	-0.16139	9.5444	-3.3188	0.0032282	0.042835	-1.7772	canopy FGF signaling regulator 2
GABRA6	2559	0.24632	5.3087	3.5917	0.0016942	0.03447	-1.1855	gamma-aminobutyric acid type A receptor subunit alpha6		GET4	51608	-0.16201	8.6805	-3.7421	0.0011838	0.03002	-0.85531	guided entry of tail-anchored proteins factor 4
SLC9A3	6550	0.24611	6.8738	4.1445	0.00045097	0.021706	0.036532	solute carrier family 9 member A3		PPP2R3C	55012	-0.16202	6.276	-3.5834	0.0017277	0.034652	-1.2036	protein phosphatase 2 regulatory subunit B''gamma
KCNQ1DN	55539	0.24591	8.616	4.4539	0.00021443	0.015468	0.72498	KCNQ1 downstream neighbor		BBIP1	92482	-0.16229	7.1257	-3.2638	0.0036716	0.045522	-1.8949	BBSome interacting protein 1
LRP2	4036	0.24581	6.2953	3.4859	0.002177	0.03727	-1.4161	LDL receptor related protein 2		PGPEP1	54858	-0.1625	8.7666	-3.4878	0.0021674	0.037262	-1.412	pyroglutamyl-peptidase I
CARMIL3	90668	0.24337	8.1052	5.0926	4.6646e-05	0.009892	2.137	capping protein regulator and myosin 1 linker 3		PPIA	5478	-0.16264	7.852	-3.4232	0.0025247	0.039241	-1.552	peptidylprolyl isomerase A
TFDP3	51270	0.24085	7.2706	3.5809	0.0017382	0.034665	-1.2092	transcription factor Dp family member 3		SNX1	6642	-0.16277	8.7466	-4.0562	0.00055758	0.023845	-0.15984	sorting nexin 1
KRT5	3852	0.24028	7.9069	3.794	0.0010456	0.028889	-0.74078	keratin 5		SMPDL3A	10924	-0.16291	6.4117	-3.3661	0.0028887	0.041077	-1.6755	sphingomyelin phosphodiesterase acid like 3A
WNT11	7481	0.23793	7.9348	3.6139	0.0016068	0.033662	-1.1368	Wnt family member 11		PSMD9	5715	-0.16334	9.6674	-3.3908	0.0027256	0.040092	-1.6222	"proteasome 26S subunit, non-ATPase 9"
H2AC17	8336	0.23753	6.78	3.2866	0.0034808	0.044017	-1.8461	H2A clustered histone 17		ISCA2	122961	-0.16339	9.8994	-3.3536	0.0029751	0.041428	-1.7025	iron-sulfur cluster assembly 2
C20orf144	128864	0.23697	6.0488	4.9308	6.8508e-05	0.011353	1.7816	chromosome 20 open reading frame 144		MTX3	345778	-0.16346	8.4073	-3.1811	0.0044529	0.048612	-2.0709	metaxin 3
LINC00310	114036	0.23663	6.3701	4.3218	0.00029452	0.018011	0.431	long intergenic non-protein coding RNA 310		INSR	3643	-0.16359	7.8944	-3.841	0.00093432	0.027908	-0.63693	insulin receptor
GASK1A	729085	0.23483	5.0312	3.797	0.0010382	0.028804	-0.73423	golgi associated kinase 1A		STAMBP	10617	-0.16369	8.2867	-3.6583	0.0014456	0.032176	-1.0394	STAM binding protein
CASP16P	197350	0.23451	6.7815	3.3927	0.0027134	0.040092	-1.6181	"caspase 16, pseudogene"		ID2-AS1	100506299	-0.1638	7.7529	-3.6807	0.0013706	0.031715	-0.99038	ID2 antisense RNA 1
CCDC7	79741	0.23434	7.9876	3.7594	0.0011359	0.029763	-0.81723	coiled-coil domain containing 7		DCUN1D1	54165	-0.1638	8.0347	-3.3605	0.0029269	0.041135	-1.6875	defective in cullin neddylation 1 domain containing 1
LINC00540	100506622	0.23376	6.8303	3.7157	0.0012607	0.030728	-0.91334	long intergenic non-protein coding RNA 540		WRAP53	55135	-0.1639	8.6669	-3.2425	0.0038591	0.046327	-1.9404	WD repeat containing antisense to TP53
PYGO2	90780	0.23363	7.4831	3.9713	0.00068362	0.025261	-0.3483	pygopus family PHD finger 2		NSF	4905	-0.16434	8.478	-3.7731	0.0010993	0.029409	-0.78699	"N-ethylmaleimide sensitive factor, vesicle fusing ATPase"
SRARP	149563	0.23342	7.5006	4.4006	0.00024371	0.016743	0.60639	steroid receptor associated and regulated protein		RPS6KB1	6198	-0.16455	7.8415	-3.3046	0.0033372	0.043326	-1.8076	ribosomal protein S6 kinase B1
STAP1	26228	0.23335	5.5104	3.7396	0.0011909	0.030046	-0.8608	signal transducing adaptor family member 1		RNMT	8731	-0.16496	8.2	-3.4057	0.0026316	0.039812	-1.59	RNA guanine-7 methyltransferase
FBLN2	2199	0.2329	7.3349	4.4956	0.00019398	0.014669	0.81783	fibulin 2		SPIRE2	84501	-0.1652	7.0331	-3.8495	0.00091565	0.027908	-0.61829	spire type actin nucleation factor 2
TRPV2	51393	0.23288	6.9359	4.52	0.00018294	0.014385	0.87207	transient receptor potential cation channel subfamily V member 2		TRAF3IP1	26146	-0.16522	7.451	-3.4632	0.0022975	0.037764	-1.4655	TRAF3 interacting protein 1
ISL2	64843	0.23266	8.2133	3.8904	0.00083001	0.026827	-0.5276	ISL LIM homeobox 2		ZNF226	7769	-0.16548	6.7439	-4.5549	0.00016824	0.014385	0.94971	zinc finger protein 226
SLC22A12	116085	0.23195	7.9842	3.1773	0.0044923	0.048746	-2.079	solute carrier family 22 member 12		DMAC2L	27109	-0.16589	6.2769	-3.4743	0.0022377	0.037658	-1.4413	distal membrane arm assembly complex 2 like
CDH9	1007	0.23193	6.2907	3.4113	0.002597	0.039744	-1.5779	cadherin 9		TXNRD3	114112	-0.16592	8.7242	-3.2148	0.0041175	0.047386	-1.9995	thioredoxin reductase 3
FNDC9	408263	0.23192	6.4679	3.9983	0.00064085	0.025261	-0.28857	fibronectin type III domain containing 9		RTN2	6253	-0.16605	7.9294	-3.1896	0.0043657	0.048227	-2.0529	reticulon 2
IGF2-AS	51214	0.23191	7.872	3.959	0.00070417	0.025261	-0.37567	IGF2 antisense RNA		MED8	112950	-0.16636	8.6083	-3.6454	0.0014909	0.032668	-1.0679	mediator complex subunit 8
TSC22D2	9819	0.23174	7.2793	3.8326	0.00095337	0.02828	-0.65557	TSC22 domain family member 2		KLHL21	9903	-0.16644	8.9213	-3.8802	0.00085058	0.027215	-0.55022	kelch like family member 21
EPHA5-AS1	100144602	0.23109	7.8945	3.1649	0.0046244	0.04952	-2.1054	EPHA5 antisense RNA 1		SLC20A2	6575	-0.16681	9.7263	-3.3317	0.0031317	0.042484	-1.7494	solute carrier family 20 member 2
PRNT	149830	0.23072	6.2228	4.0504	0.00056539	0.02388	-0.1727	"prion locus lncRNA, testis expressed"		DDX42	11325	-0.16716	7.3663	-3.7332	0.0012091	0.03017	-0.8748	DEAD-box helicase 42
FAM71C	196472	0.2295	6.9746	3.672	0.0013991	0.031963	-1.0094	family with sequence similarity 71 member C		PTPRK	5796	-0.16771	8.6371	-3.2697	0.0036214	0.045147	-1.8823	protein tyrosine phosphatase receptor type K
GZMK	3003	0.22859	7.7004	3.3007	0.0033678	0.04344	-1.8159	granzyme K		EIF3J	8669	-0.16824	9.3575	-3.3725	0.0028455	0.04072	-1.6617	eukaryotic translation initiation factor 3 subunit J
CD74	972	0.22847	8.7683	3.5064	0.0020741	0.036594	-1.3716	CD74 molecule		MRPS14	63931	-0.16846	8.3708	-3.1636	0.0046375	0.049527	-2.108	mitochondrial ribosomal protein S14
ERC2-IT1	711	0.22844	5.7593	3.2512	0.0037814	0.046092	-1.9218	ERC2 intronic transcript 1		PRKD1	5587	-0.16887	6.0597	-3.815	0.00099447	0.028539	-0.69453	protein kinase D1
GRINA	2907	0.22758	10.994	4.3487	0.00027608	0.017739	0.49087	glutamate ionotropic receptor NMDA type subunit associated protein 1		EMC4	51234	-0.16903	10.604	-3.3045	0.003338	0.043326	-1.8078	ER membrane protein complex subunit 4
C2orf83	56918	0.22755	6.7922	3.4498	0.0023715	0.038093	-1.4946	chromosome 2 open reading frame 83		OSBPL8	114882	-0.16905	8.956	-3.2062	0.0042001	0.047612	-2.0177	oxysterol binding protein like 8
HOXD8	3234	0.22681	6.3115	3.2596	0.0037078	0.04577	-1.9039	homeobox D8		ANKRD13C	81573	-0.16916	7.4358	-3.2709	0.0036112	0.045091	-1.8797	ankyrin repeat domain 13C
ARHGAP26-AS1	100874239	0.22673	6.2822	4.1762	0.00041788	0.021324	0.10706	ARHGAP26 antisense RNA 1		APOM	55937	-0.16917	7.9169	-3.7313	0.0012147	0.030263	-0.87909	apolipoprotein M
DUOXA2	405753	0.2266	8.2659	4.5691	0.00016262	0.014385	0.98116	dual oxidase maturation factor 2		MSI2	124540	-0.16919	8.0799	-3.1763	0.0045029	0.048746	-2.0811	musashi RNA binding protein 2
CASS4	57091	0.22648	5.0443	5.323	2.7087e-05	0.008085	2.639	Cas scaffold protein family member 4		GRTP1	79774	-0.16961	6.7515	-3.2483	0.0038075	0.046142	-1.9281	growth hormone regulated TBC protein 1
CRYGN	155051	0.22613	7.2174	3.8553	0.00090293	0.027908	-0.60538	crystallin gamma N		CCDC152	100129792	-0.17021	9.4681	-3.1625	0.0046498	0.049594	-2.1104	coiled-coil domain containing 152
NKX3-2	579	0.22518	6.0942	3.9551	0.00071081	0.025261	-0.38434	NK3 homeobox 2		COA8	84334	-0.17032	9.0078	-3.459	0.0023205	0.037817	-1.4746	cytochrome c oxidase assembly factor 8
LOC254896	254896	0.22334	8.5054	3.6376	0.0015189	0.032815	-1.085	uncharacterized LOC254896		ERLIN2	11160	-0.17081	9.4747	-3.5993	0.0016636	0.034135	-1.1688	ER lipid raft associated 2
TSPY26P	128854	0.22308	6.45	3.6214	0.0015785	0.033581	-1.1205	"testis specific protein Y-linked 26, pseudogene"		ANKHD1	54882	-0.17086	7.0021	-3.8542	0.00090541	0.027908	-0.60792	ankyrin repeat and KH domain containing 1
LY6H	4062	0.22232	5.9541	4.0159	0.00061434	0.024922	-0.2495	lymphocyte antigen 6 family member H		ATP11C	286410	-0.17102	6.4143	-3.8664	0.00087934	0.027579	-0.58093	ATPase phospholipid transporting 11C
BMX	660	0.22165	6.8836	3.5715	0.0017774	0.034799	-1.2297	BMX non-receptor tyrosine kinase		MBNL1	4154	-0.17104	8.3641	-3.1802	0.0044623	0.048638	-2.0729	muscleblind like splicing regulator 1
MADCAM1	8174	0.22143	8.1505	3.6671	0.0014158	0.032053	-1.0203	mucosal vascular addressin cell adhesion molecule 1		RCOR3	55758	-0.17117	7.453	-3.4063	0.0026273	0.039812	-1.5886	REST corepressor 3
LORICRIN	4014	0.22132	7.4948	3.4336	0.0024639	0.038715	-1.5297	loricrin cornified envelope precursor protein		WDR55	54853	-0.17144	9.5186	-3.5286	0.0019677	0.03602	-1.3232	WD repeat domain 55
CT55	54967	0.22127	7.3362	4.2874	0.00031991	0.019158	0.35442	cancer/testis antigen 55		ENOSF1	55556	-0.17149	8.726	-3.516	0.0020274	0.036305	-1.3506	enolase superfamily member 1
LINC00870	201617	0.22091	6.6297	3.8462	0.00092278	0.027908	-0.62546	long intergenic non-protein coding RNA 870		ESYT2	57488	-0.17154	9.0388	-3.6986	0.0013133	0.031108	-0.95102	extended synaptotagmin 2
FNDC7	163479	0.22021	6.9873	3.4563	0.0023352	0.037817	-1.4805	fibronectin type III domain containing 7		DDI2	84301	-0.17202	7.7039	-3.4217	0.0025337	0.039241	-1.5553	DNA damage inducible 1 homolog 2
OR10C1	442194	0.21997	6.6783	3.8441	0.0009274	0.027908	-0.63007	olfactory receptor family 10 subfamily C member 1 (gene/pseudogene)		NDUFC1	4717	-0.1721	9.0445	-3.7779	0.0010866	0.029208	-0.77625	NADH:ubiquinone oxidoreductase subunit C1
XGY2	100132596	0.21951	5.7308	3.3923	0.0027156	0.040092	-1.6188	"XG pseudogene, Y-linked 2"		DNAAF4	161582	-0.17212	6.8014	-3.2953	0.0034106	0.043449	-1.8275	dynein axonemal assembly factor 4
LOC100506403	100506403	0.2191	5.4503	4.235	0.00036279	0.020126	0.23793	uncharacterized LOC100506403		SCFD1	23256	-0.17225	7.9704	-3.2971	0.0033967	0.043449	-1.8237	sec1 family domain containing 1
ZC2HC1B	153918	0.21837	6.362	3.2878	0.0034716	0.044005	-1.8437	zinc finger C2HC-type containing 1B		PLRG1	5356	-0.17226	8.6724	-3.5765	0.0017562	0.034799	-1.2186	pleiotropic regulator 1
RBP7	116362	0.21805	6.7571	3.8406	0.00093528	0.027908	-0.63788	retinol binding protein 7		MED7	9443	-0.17261	8.8551	-3.4046	0.0026384	0.039815	-1.5924	mediator complex subunit 7
PLB1	151056	0.21789	5.3862	3.3229	0.0031974	0.042792	-1.7684	phospholipase B1		CEP68	23177	-0.17266	7.372	-3.4017	0.0026563	0.03989	-1.5986	centrosomal protein 68
CCER1	196477	0.21736	6.3941	3.6826	0.0013643	0.031715	-0.98612	coiled-coil glutamate rich protein 1		LCP1	3936	-0.17269	11.554	-3.7407	0.0011878	0.030045	-0.85842	lymphocyte cytosolic protein 1
C9orf50	375759	0.21695	7.4497	4.9331	6.8126e-05	0.011353	1.7867	chromosome 9 open reading frame 50		ZNF346	23567	-0.17314	7.2337	-3.3856	0.0027591	0.040269	-1.6334	zinc finger protein 346
SIT1	27240	0.21655	7.9659	3.5097	0.0020577	0.036446	-1.3643	signaling threshold regulating transmembrane adaptor 1		RAB36	9609	-0.17363	8.1578	-3.8397	0.00093729	0.027908	-0.63987	"RAB36, member RAS oncogene family"
VGF	7425	0.21652	7.6765	4.3696	0.00026254	0.017503	0.53747	VGF nerve growth factor inducible		ANXA11	311	-0.17384	10.09	-3.4607	0.0023111	0.0378	-1.4709	annexin A11
TUB	7275	0.21624	6.0981	3.9623	0.00069862	0.025261	-0.36836	TUB bipartite transcription factor		PPP3CB	5532	-0.17391	8.662	-3.2189	0.0040778	0.047119	-1.9907	protein phosphatase 3 catalytic subunit beta
NEUROG3	50674	0.2159	7.1808	3.571	0.0017792	0.034799	-1.2306	neurogenin 3		VPS26C	10311	-0.17393	8.4806	-3.9785	0.00067191	0.025261	-0.33233	VPS26 endosomal protein sorting factor C
TPSD1	23430	0.21555	7.5242	4.0955	0.00050732	0.022938	-0.072438	tryptase delta 1		ABHD10	55347	-0.17397	8.6858	-3.7341	0.0012064	0.030152	-0.87279	abhydrolase domain containing 10
ANKRD33	341405	0.2152	7.0518	3.5504	0.0018687	0.035244	-1.2757	ankyrin repeat domain 33		RAB11A	8766	-0.1744	10.753	-3.3475	0.0030176	0.041825	-1.7155	"RAB11A, member RAS oncogene family"
H2BC11	8970	0.21464	5.489	3.3149	0.0032581	0.043018	-1.7856	H2B clustered histone 11		LGALS3	3958	-0.17476	9.9947	-3.5063	0.0020745	0.036594	-1.3718	galectin 3
MS4A14	84689	0.21351	5.6862	4.0775	0.00052976	0.023484	-0.11248	membrane spanning 4-domains A14		ANGEL2	90806	-0.17505	8.3393	-3.7248	0.0012337	0.030543	-0.89336	angel homolog 2
APLNR	187	0.21244	7.4038	4.2175	0.00037845	0.020528	0.19881	apelin receptor		TIAM1	7074	-0.17514	8.1148	-3.5931	0.0016884	0.034396	-1.1824	TIAM Rac1 associated GEF 1
MYCBPAP	84073	0.2119	6.3418	4.4926	0.00019539	0.014669	0.81111	MYCBP associated protein		NEO1	4756	-0.1758	7.6313	-3.9793	0.00067067	0.025261	-0.33062	neogenin 1
NMUR2	56923	0.2117	10.962	3.1549	0.0047328	0.049723	-2.1265	neuromedin U receptor 2		TRAF3IP2	10758	-0.176	7.4069	-3.8777	0.00085577	0.027271	-0.55584	TRAF3 interacting protein 2
KRTAP4-4	84616	0.20946	5.8499	3.1833	0.0044304	0.048609	-2.0663	keratin associated protein 4-4		EIF2B2	8892	-0.17602	9.4739	-3.2488	0.0038026	0.046142	-1.9269	eukaryotic translation initiation factor 2B subunit beta
EFCAB5	374786	0.20934	5.7412	3.2435	0.0038501	0.046254	-1.9382	EF-hand calcium binding domain 5		ALDH5A1	7915	-0.1761	7.4075	-3.156	0.0047206	0.049723	-2.1242	aldehyde dehydrogenase 5 family member A1
NXF1	10482	0.20923	9.5204	3.302	0.0033577	0.04344	-1.8132	nuclear RNA export factor 1		PCBD2	84105	-0.17617	7.2729	-3.6965	0.0013198	0.031169	-0.95559	pterin-4 alpha-carbinolamine dehydratase 2
GPIHBP1	338328	0.20894	7.1436	3.579	0.001746	0.034723	-1.2133	glycosylphosphatidylinositol anchored high density lipoprotein binding protein 1		RNF38	152006	-0.17623	7.3198	-3.5817	0.0017347	0.034665	-1.2073	ring finger protein 38
MYOG	4656	0.20893	8.3272	3.8109	0.0010042	0.028567	-0.70348	myogenin		MIB1	57534	-0.17685	6.5238	-3.5649	0.0018053	0.034799	-1.244	mindbomb E3 ubiquitin protein ligase 1
KIRREL2	84063	0.20888	7.2631	3.6414	0.0015052	0.032754	-1.0767	kirre like nephrin family adhesion molecule 2		SLC25A26	115286	-0.17698	8.7868	-3.3754	0.0028263	0.04072	-1.6555	solute carrier family 25 member 26
CST8	10047	0.20888	7.9557	3.3169	0.0032422	0.042879	-1.7812	cystatin 8		CCDC112	153733	-0.17754	6.5191	-3.5865	0.0017149	0.034538	-1.1967	coiled-coil domain containing 112
TEX38	374973	0.2077	6.9055	3.3139	0.0032653	0.043023	-1.7877	testis expressed 38		VPS26B	112936	-0.17772	8.9236	-3.2229	0.0040401	0.047026	-1.9822	"VPS26, retromer complex component B"
TEX35	84066	0.20735	7.2692	3.1697	0.0045722	0.049308	-2.0951	testis expressed 35		TMED10	10972	-0.17778	10.04	-3.2299	0.0039749	0.046659	-1.9674	transmembrane p24 trafficking protein 10
CARMN	728264	0.20709	5.7929	4.3888	0.00025072	0.017077	0.58014	cardiac mesoderm enhancer-associated non-coding RNA		RAB11FIP4	84440	-0.1778	6.8826	-3.8537	0.00090633	0.027908	-0.60884	RAB11 family interacting protein 4
ADGRD2	347088	0.20692	7.8506	3.5362	0.0019328	0.035834	-1.3067	adhesion G protein-coupled receptor D2		C1orf50	79078	-0.17793	8.3084	-3.2766	0.0035632	0.044632	-1.8675	chromosome 1 open reading frame 50
TREML5P	221438	0.20684	7.3056	3.84	0.00093662	0.027908	-0.6392	"triggering receptor expressed on myeloid cells like 5, pseudogene"		DPY19L2P3	442524	-0.17813	5.8742	-3.1673	0.0045985	0.049313	-2.1003	DPY19L2 pseudogene 3
ATP6V1G3	127124	0.20675	5.7713	3.1681	0.0045899	0.049313	-2.0986	ATPase H+ transporting V1 subunit G3		ZNF776	284309	-0.17819	8.2605	-3.2197	0.0040701	0.047113	-1.989	zinc finger protein 776
TAS2R7	50837	0.20672	6.8165	4.2287	0.00036839	0.02016	0.22377	taste 2 receptor member 7		CAMTA2	23125	-0.17845	8.9112	-3.156	0.0047209	0.049723	-2.1242	calmodulin binding transcription activator 2
ZNF816	125893	0.20625	7.8088	3.218	0.0040868	0.047169	-1.9927	zinc finger protein 816		EMC1	23065	-0.17857	8.0275	-4.0247	0.00060141	0.024507	-0.22982	ER membrane protein complex subunit 1
LINC01082	100506542	0.20571	5.43	3.9732	0.00068056	0.025261	-0.34414	long intergenic non-protein coding RNA 1082		USP4	7375	-0.17859	8.6494	-3.5286	0.0019678	0.03602	-1.3232	ubiquitin specific peptidase 4
MEIG1	644890	0.20571	6.6924	3.6707	0.0014035	0.031964	-1.0122	meiosis/spermiogenesis associated 1		PDCD6IP	10015	-0.17861	9.7237	-3.4733	0.0022432	0.037667	-1.4435	programmed cell death 6 interacting protein
LINC00944	387895	0.20516	6.614	3.4646	0.0022895	0.037737	-1.4623	long intergenic non-protein coding RNA 944		MEGF6	1953	-0.17883	7.8433	-4.0424	0.00057639	0.024199	-0.19052	multiple EGF like domains 6
F2	2147	0.20516	8.1609	3.3972	0.0026844	0.040031	-1.6083	"coagulation factor II, thrombin"		MAFG-DT	92659	-0.17923	8.4715	-3.2165	0.0041011	0.0473	-1.9959	MAFG divergent transcript
LOC440173	440173	0.20513	7.0111	3.9753	0.00067721	0.025261	-0.33958	uncharacterized LOC440173		MRRF	92399	-0.17924	8.8895	-3.3291	0.003151	0.042549	-1.755	mitochondrial ribosome recycling factor
COX7A1	1346	0.20479	6.9589	3.4802	0.0022066	0.037516	-1.4284	cytochrome c oxidase subunit 7A1		TAOK1	57551	-0.17926	8.8206	-3.1583	0.004695	0.049723	-2.1192	TAO kinase 1
ZNF236	7776	0.20353	7.5012	3.2698	0.0036205	0.045147	-1.8821	zinc finger protein 236		TTC39C	125488	-0.17951	7.139	-3.4628	0.0022996	0.037764	-1.4663	tetratricopeptide repeat domain 39C
DUSP21	63904	0.20297	6.3891	3.3194	0.0032236	0.042835	-1.7759	dual specificity phosphatase 21		LARS1	51520	-0.17983	9.2162	-3.8216	0.00097876	0.028384	-0.67983	leucyl-tRNA synthetase 1
FZD9	8326	0.20281	7.4814	3.602	0.0016529	0.034112	-1.1629	frizzled class receptor 9		BRWD1	54014	-0.18007	6.7201	-4.1341	0.00046246	0.021961	0.013244	bromodomain and WD repeat domain containing 1
LOC100505498	100505498	0.20274	7.1323	3.4266	0.0025049	0.039049	-1.5448	uncharacterized LOC100505498		FAM50B	26240	-0.18009	8.9344	-3.2933	0.0034273	0.043548	-1.832	family with sequence similarity 50 member B
SPIN2A	54466	0.20199	6.9882	3.1682	0.0045887	0.049313	-2.0983	spindlin family member 2A		ZADH2	284273	-0.18046	7.2244	-3.4313	0.0024773	0.038848	-1.5346	zinc binding alcohol dehydrogenase domain containing 2
SNORA68	26780	0.20182	6.6541	4.4881	0.00019751	0.014716	0.80113	"small nucleolar RNA, H/ACA box 68"		TMEM17	200728	-0.18077	7.518	-4.2138	0.00038184	0.020528	0.19057	transmembrane protein 17
DCAF12L1	139170	0.20179	5.8524	3.7102	0.0012773	0.030831	-0.92538	DDB1 and CUL4 associated factor 12 like 1		ELP2	55250	-0.1811	7.3847	-4.3258	0.00029169	0.018011	0.43993	elongator acetyltransferase complex subunit 2
PRDM14	63978	0.20141	8.001	3.2329	0.0039471	0.046538	-1.961	PR/SET domain 14		NOL9	79707	-0.18121	8.4337	-3.6539	0.001461	0.032318	-1.0492	nucleolar protein 9
HSPH1	10808	0.20109	11.491	3.7754	0.0010932	0.029306	-0.78187	heat shock protein family H (Hsp110) member 1		PGLS	25796	-0.18167	9.3303	-3.3899	0.0027314	0.0401	-1.6242	6-phosphogluconolactonase
TSSK2	23617	0.20105	6.001	4.0816	0.00052463	0.023439	-0.10347	testis specific serine kinase 2		CNOT7	29883	-0.1819	9.1002	-3.8788	0.00085353	0.027254	-0.55341	CCR4-NOT transcription complex subunit 7
GRIA1	2890	0.20022	5.7538	3.3844	0.0027665	0.04028	-1.6359	glutamate ionotropic receptor AMPA type subunit 1		NDP	4693	-0.18194	5.8216	-3.4971	0.0021204	0.03698	-1.3919	norrin cystine knot growth factor NDP
ASB17	127247	0.19948	5.1777	3.2994	0.0033785	0.043449	-1.8188	ankyrin repeat and SOCS box containing 17		FBXL4	26235	-0.1823	6.3872	-4.1481	0.00044717	0.021706	0.044362	F-box and leucine rich repeat protein 4
KCNJ1	3758	0.19924	7.144	3.2872	0.0034765	0.044017	-1.845	potassium inwardly rectifying channel subfamily J member 1		RIPOR3	140876	-0.18279	6.9203	-3.5098	0.0020576	0.036446	-1.3642	RIPOR family member 3
LNP1	348801	0.19894	8.5992	3.4429	0.0024101	0.038516	-1.5094	leukemia NUP98 fusion partner 1		RLN2	6019	-0.18286	6.7317	-3.4302	0.0024834	0.038906	-1.5369	relaxin 2
ANKRD34C	390616	0.19882	5.5569	3.4926	0.002143	0.037091	-1.4016	ankyrin repeat domain 34C		PTCD3	55037	-0.18295	8.4657	-4.2451	0.00035414	0.01993	0.26029	pentatricopeptide repeat domain 3
CPT1C	126129	0.19865	7.0049	3.8417	0.00093283	0.027908	-0.63546	carnitine palmitoyltransferase 1C		PLCL2	23228	-0.18318	7.4198	-4.4051	0.00024107	0.016707	0.61649	phospholipase C like 2
LOC400622	400622	0.19784	6.5437	3.3237	0.0031916	0.042792	-1.7668	uncharacterized LOC400622		LANCL1	10314	-0.18335	9.3177	-3.3582	0.0029428	0.041147	-1.6925	LanC like 1
ZFP2	80108	0.19764	5.0895	3.3604	0.0029279	0.041135	-1.6878	ZFP2 zinc finger protein		UGGT1	56886	-0.18341	8.9793	-3.8891	0.00083273	0.026852	-0.53063	UDP-glucose glycoprotein glucosyltransferase 1
SLC8A1-AS1	100128590	0.19756	5.2907	3.5604	0.0018247	0.034847	-1.2538	SLC8A1 antisense RNA 1		ATG13	9776	-0.18354	9.7791	-3.3442	0.0030413	0.041912	-1.7226	autophagy related 13
NR4A1	3164	0.19722	8.4261	5.4276	2.1192e-05	0.0073285	2.8653	nuclear receptor subfamily 4 group A member 1		POTEKP	440915	-0.18395	8.5771	-3.7519	0.0011562	0.03002	-0.83356	"POTE ankyrin domain family member K, pseudogene"
SLC28A1	9154	0.19703	6.8187	4.1514	0.00044363	0.021706	0.051711	solute carrier family 28 member 1		CHCHD7	79145	-0.18399	8.8706	-3.2552	0.0037466	0.045893	-1.9134	coiled-coil-helix-coiled-coil-helix domain containing 7
B3GNT8	374907	0.19671	7.5242	3.5167	0.0020241	0.036305	-1.3492	"UDP-GlcNAc:betaGal beta-1,3-N-acetylglucosaminyltransferase 8"		LRRC14	9684	-0.18412	7.8456	-3.3433	0.0030477	0.041912	-1.7245	leucine rich repeat containing 14
TRPC4	7223	0.19639	5.5459	3.8745	0.00086242	0.027303	-0.56298	transient receptor potential cation channel subfamily C member 4		THRB	7068	-0.18433	8.3243	-3.1811	0.0044526	0.048612	-2.0709	thyroid hormone receptor beta
ISX	91464	0.19616	6.3878	3.457	0.002331	0.037817	-1.4788	intestine specific homeobox		KCTD18	130535	-0.18449	8.0286	-4.0045	0.00063132	0.02511	-0.2747	potassium channel tetramerization domain containing 18
JAM2	58494	0.19611	5.8422	3.7386	0.0011938	0.030072	-0.86307	junctional adhesion molecule 2		UTP14A	10813	-0.18455	7.2623	-3.8747	0.00086185	0.027303	-0.56237	UTP14A small subunit processome component
C22orf31	25770	0.19605	7.4006	3.8125	0.0010003	0.028567	-0.69991	chromosome 22 open reading frame 31		GPD1L	23171	-0.18463	9.212	-3.5974	0.0016711	0.034135	-1.1729	glycerol-3-phosphate dehydrogenase 1 like
TSACC	128229	0.19587	9.3012	3.2097	0.0041666	0.047612	-2.0104	TSSK6 activating cochaperone		STOM	2040	-0.18485	8.2285	-3.984	0.00066313	0.025261	-0.32016	stomatin
TNNT3	7140	0.19568	7.3347	4.3426	0.00028016	0.017849	0.47729	"troponin T3, fast skeletal type"		RNASEH1	246243	-0.18516	8.6452	-3.5071	0.0020705	0.036594	-1.3699	ribonuclease H1
TGIF2LY	90655	0.19531	7.128	3.4689	0.0022665	0.037667	-1.453	TGFB induced factor homeobox 2 like Y-linked		ARMH3	79591	-0.18524	6.8398	-3.3205	0.0032152	0.042835	-1.7735	armadillo like helical domain containing 3
CHRNA2	1135	0.19523	8.3961	3.5468	0.0018845	0.035345	-1.2835	cholinergic receptor nicotinic alpha 2 subunit		SLC9A1	6548	-0.18539	9.5782	-3.414	0.0025802	0.039595	-1.572	solute carrier family 9 member A1
TMEM126B	55863	0.19516	8.5366	4.1067	0.00049395	0.022653	-0.047732	transmembrane protein 126B		DHX16	8449	-0.18545	9.2403	-3.4692	0.002265	0.037667	-1.4524	DEAH-box helicase 16
C12orf54	121273	0.19513	6.1887	3.2798	0.0035371	0.044432	-1.8608	chromosome 12 open reading frame 54		ATG2B	55102	-0.18577	7.7074	-3.7511	0.0011585	0.03002	-0.8354	autophagy related 2B
SIRPG	55423	0.19511	6.5357	3.4139	0.0025807	0.039595	-1.5721	signal regulatory protein gamma		BLOC1S2	282991	-0.18579	10.358	-3.9477	0.00072349	0.025459	-0.40069	biogenesis of lysosomal organelles complex 1 subunit 2
OR4C1P	26242	0.19462	6.4955	3.4655	0.0022846	0.037737	-1.4603	olfactory receptor family 4 subfamily C member 1 pseudogene		TSFM	10102	-0.18595	7.7696	-3.467	0.0022769	0.037737	-1.4572	"Ts translation elongation factor, mitochondrial"
OMD	4958	0.19439	4.9987	3.3459	0.0030288	0.041852	-1.7189	osteomodulin		WDR20	91833	-0.18639	7.3338	-3.4866	0.0021736	0.03727	-1.4146	WD repeat domain 20
NEXMIF	340533	0.19375	5.2521	4.7333	0.00010975	0.012832	1.3454	neurite extension and migration factor		AMPD2	271	-0.18678	8.535	-3.4623	0.0023021	0.037764	-1.4673	adenosine monophosphate deaminase 2
CBLIF	2694	0.19369	6.6892	3.909	0.00079397	0.026471	-0.4866	cobalamin binding intrinsic factor		DELE1	9812	-0.1868	7.5772	-3.6886	0.0013448	0.031571	-0.97287	DAP3 binding cell death enhancer 1
PPBP	5473	0.19247	5.4488	3.1661	0.0046111	0.049411	-2.1028	pro-platelet basic protein		CEP290	80184	-0.18689	6.5695	-3.5206	0.0020056	0.036169	-1.3407	centrosomal protein 290
NCKAP1L	3071	0.19238	8.2057	4.0607	0.00055166	0.023726	-0.14995	NCK associated protein 1 like		SGTB	54557	-0.18752	5.7157	-3.8074	0.0010127	0.028596	-0.71126	small glutamine rich tetratricopeptide repeat containing beta
LINC01883	100996902	0.19234	6.112	3.523	0.001994	0.036082	-1.3354	long intergenic non-protein coding RNA 1883		TMEM209	84928	-0.18754	8.1078	-4.5747	0.00016046	0.014385	0.99353	transmembrane protein 209
ZSWIM9	374920	0.19203	8.2568	3.8237	0.00097381	0.028384	-0.67515	zinc finger SWIM-type containing 9		EIF2AK1	27102	-0.18767	10.458	-3.687	0.0013502	0.031595	-0.97656	eukaryotic translation initiation factor 2 alpha kinase 1
MYL2	4633	0.19125	6.1807	3.4815	0.0022001	0.037462	-1.4257	myosin light chain 2		OS9	10956	-0.18813	11.665	-3.3953	0.0026967	0.040031	-1.6125	OS9 endoplasmic reticulum lectin
ZNF483	158399	0.19092	5.8142	4.7884	9.62e-05	0.012467	1.4674	zinc finger protein 483		ZNF321P	399669	-0.18826	5.2847	-3.4785	0.0022159	0.037516	-1.4323	"zinc finger protein 321, pseudogene"
SHOC1	158401	0.19075	5.09	3.6503	0.0014736	0.032401	-1.0571	shortage in chiasmata 1		PLEKHM3	389072	-0.18857	6.2932	-4.1659	0.00042841	0.021516	0.08402	pleckstrin homology domain containing M3
KIAA1755	85449	0.1903	7.8499	4.0552	0.00055895	0.023845	-0.1621	KIAA1755		MON2	23041	-0.18857	7.5246	-3.9781	0.00067263	0.025261	-0.3333	"MON2 homolog, regulator of endosome-to-Golgi trafficking"
C17orf64	124773	0.19018	6.3632	3.1542	0.0047399	0.049723	-2.1279	chromosome 17 open reading frame 64		MBTPS1	8720	-0.18857	10.866	-3.4961	0.0021253	0.037023	-1.394	"membrane bound transcription factor peptidase, site 1"
ASPDH	554235	0.19011	8.158	4.2112	0.00038416	0.020528	0.18494	aspartate dehydrogenase domain containing		EEF1A1	1915	-0.18865	10.216	-3.3907	0.0027263	0.040092	-1.6225	eukaryotic translation elongation factor 1 alpha 1
LOC285191	285191	0.19008	7.8445	3.6719	0.0013998	0.031963	-1.0098	uncharacterized LOC285191		CEACAM5	1048	-0.18872	9.5585	-3.7815	0.0010773	0.029208	-0.76837	CEA cell adhesion molecule 5
ATP2B2	491	0.18993	6.9892	3.7151	0.0012624	0.030728	-0.91462	ATPase plasma membrane Ca2+ transporting 2		PPM1A	5494	-0.18905	7.3208	-4.4276	0.00022839	0.016181	0.66654	"protein phosphatase, Mg2+/Mn2+ dependent 1A"
KRTAP8-1	337879	0.18926	8.3435	3.2962	0.003404	0.043449	-1.8257	keratin associated protein 8-1		ARHGAP10	79658	-0.18907	8.3689	-3.1518	0.0047663	0.049816	-2.1329	Rho GTPase activating protein 10
CD5L	922	0.18925	6.165	3.4501	0.0023696	0.038093	-1.4939	CD5 molecule like		GALC	2581	-0.18927	10.206	-3.8884	0.00083417	0.026852	-0.53222	galactosylceramidase
CYP2A7P1	1550	0.18814	6.6881	3.7792	0.0010832	0.029208	-0.77341	cytochrome P450 family 2 subfamily A member 7 pseudogene 1		TC2N	123036	-0.19003	7.9282	-3.4876	0.0021686	0.037262	-1.4125	"tandem C2 domains, nuclear"
CAMK2B	816	0.18781	6.7905	4.5763	0.00015983	0.014385	0.9972	calcium/calmodulin dependent protein kinase II beta		FIGN	55137	-0.19018	6.2157	-3.5371	0.0019285	0.035834	-1.3047	"fidgetin, microtubule severing factor"
IGLV3-19	28797	0.18748	7.4462	3.5477	0.0018806	0.035319	-1.2815	immunoglobulin lambda variable 3-19		LPIN1	23175	-0.19028	10.1	-3.5677	0.0017936	0.034799	-1.238	lipin 1
CLTCL1	8218	0.18738	8.3854	4.183	0.00041115	0.021275	0.12209	clathrin heavy chain like 1		CEP126	57562	-0.19028	5.8356	-3.1716	0.0045524	0.049147	-2.0911	centrosomal protein 126
TRPM5	29850	0.18729	6.5776	3.2096	0.004167	0.047612	-2.0104	transient receptor potential cation channel subfamily M member 5		ATP6AP1	537	-0.19057	11.972	-3.2574	0.0037271	0.045817	-1.9086	ATPase H+ transporting accessory protein 1
TREML3P	340206	0.18697	6.7178	3.5716	0.0017769	0.034799	-1.2294	"triggering receptor expressed on myeloid cells like 3, pseudogene"		EFCAB2	84288	-0.19075	6.0638	-3.8112	0.0010034	0.028567	-0.70277	EF-hand calcium binding domain 2
LINC02085	152225	0.18633	5.2258	3.5457	0.0018894	0.035345	-1.2858	long intergenic non-protein coding RNA 2085		PAN3	255967	-0.19085	8.7655	-3.193	0.0043314	0.048139	-2.0457	poly(A) specific ribonuclease subunit PAN3
MIR7-3HG	284424	0.18607	5.8099	4.0387	0.00058162	0.02429	-0.19887	MIR7-3 host gene		PLIN3	10226	-0.19112	10.304	-3.2089	0.0041744	0.047612	-2.0121	perilipin 3
SLC25A5-AS1	100303728	0.18586	7.7487	3.3312	0.0031357	0.042484	-1.7506	SLC25A5 antisense RNA 1		MPHOSPH8	54737	-0.19163	7.1627	-3.9112	0.0007897	0.026384	-0.48161	M-phase phosphoprotein 8
KCNK17	89822	0.18575	7.621	3.5241	0.001989	0.036082	-1.3331	potassium two pore domain channel subfamily K member 17		PP7080	25845	-0.19167	7.826	-3.4058	0.0026308	0.039812	-1.5898	uncharacterized LOC25845
SDR9C7	121214	0.18475	5.3663	3.4173	0.0025603	0.03941	-1.5649	short chain dehydrogenase/reductase family 9C member 7		CCDC88A	55704	-0.19188	6.358	-4.0254	0.00060045	0.024507	-0.22834	coiled-coil domain containing 88A
MUCL3	135656	0.18454	6.8407	3.8927	0.00082546	0.026806	-0.52253	mucin like 3		FANCF	2188	-0.19193	9.1028	-3.707	0.0012873	0.030878	-0.93258	FA complementation group F
MUSK	4593	0.18391	6.2205	3.2663	0.0036509	0.045438	-1.8897	muscle associated receptor tyrosine kinase		MYO6	4646	-0.192	9.6446	-3.6865	0.0013518	0.031595	-0.97765	myosin VI
GTSF1L	149699	0.18383	7.2299	3.2262	0.0040087	0.046847	-1.9751	gametocyte specific factor 1 like		PRR13	54458	-0.19207	11.57	-3.2468	0.0038206	0.046142	-1.9312	proline rich 13
SLC26A1	10861	0.18341	6.0599	3.4206	0.0025408	0.039272	-1.5578	solute carrier family 26 member 1		ZNF148	7707	-0.1921	8.6323	-3.6806	0.0013709	0.031715	-0.99061	zinc finger protein 148
LMBR1L	55716	0.18339	8.6855	3.7433	0.0011805	0.03002	-0.85271	limb development membrane protein 1 like		USH1C	10083	-0.19211	8.7587	-4.2179	0.00037804	0.020528	0.19982	USH1 protein network component harmonin
MGC12916	84815	0.18319	6.6738	3.2364	0.0039147	0.046502	-1.9534	uncharacterized protein MGC12916		TRIM2	23321	-0.19266	7.734	-3.1621	0.0046541	0.049594	-2.1112	tripartite motif containing 2
PRAMEF11	440560	0.18302	8.1693	3.2868	0.0034792	0.044017	-1.8457	PRAME family member 11		SS18	6760	-0.19278	8.3707	-3.4097	0.0026064	0.039811	-1.5812	SS18 subunit of BAF chromatin remodeling complex
TCP10L	140290	0.18281	6.9824	3.6703	0.0014048	0.031964	-1.0131	t-complex 10 like		FER	2241	-0.19283	7.5946	-3.44	0.0024267	0.038608	-1.5157	FER tyrosine kinase
CLCA1	1179	0.1825	7.2325	3.6413	0.0015053	0.032754	-1.0768	chloride channel accessory 1		PLCB4	5332	-0.1935	7.3099	-3.7477	0.0011681	0.03002	-0.84297	phospholipase C beta 4
TONSL-AS1	100287098	0.18066	7.8019	3.5307	0.0019582	0.03602	-1.3187	TONSL antisense RNA 1		MZF1	7593	-0.19373	8.4694	-5.1363	4.2064e-05	0.009892	2.2326	myeloid zinc finger 1
CLEC4D	338339	0.18051	6.9932	3.4423	0.0024139	0.038516	-1.5108	C-type lectin domain family 4 member D		TTC28	23331	-0.19374	7.104	-4.0656	0.0005452	0.023705	-0.13905	tetratricopeptide repeat domain 28
THSD7B	80731	0.18037	5.4202	3.4545	0.0023449	0.037935	-1.4843	thrombospondin type 1 domain containing 7B		SLC25A25-AS1	100289019	-0.19403	8.1296	-3.7369	0.0011984	0.030093	-0.86664	SLC25A25 antisense RNA 1
CLEC4E	26253	0.17962	7.3614	4.1727	0.00042141	0.021435	0.099272	C-type lectin domain family 4 member E		VPS9D1	9605	-0.1948	8.3479	-3.2066	0.0041961	0.047612	-2.0168	VPS9 domain containing 1
SPAG8	26206	0.17844	7.1055	4.0584	0.00055473	0.023793	-0.15509	sperm associated antigen 8		ITCH	83737	-0.19531	8.2548	-3.6023	0.0016519	0.034112	-1.1623	itchy E3 ubiquitin protein ligase
CHORDC1	26973	0.17827	7.8342	3.7589	0.0011372	0.029763	-0.81826	cysteine and histidine rich domain containing 1		PCM1	5108	-0.19539	8.4278	-3.7844	0.0010699	0.029174	-0.76199	pericentriolar material 1
ALLC	55821	0.1781	7.0962	3.3113	0.0032853	0.043033	-1.7932	allantoicase		OSBPL2	9885	-0.19556	9.6098	-3.3906	0.0027265	0.040092	-1.6225	oxysterol binding protein like 2
CCR6	1235	0.17762	5.5997	3.3795	0.0027988	0.040675	-1.6465	C-C motif chemokine receptor 6		MAGEF1	64110	-0.1957	10.3	-3.3886	0.0027396	0.040145	-1.6269	MAGE family member F1
ASB4	51666	0.17741	5.7492	3.8021	0.0010257	0.028742	-0.72303	ankyrin repeat and SOCS box containing 4		FAM118A	55007	-0.19589	7.6218	-4.14	0.00045592	0.02185	0.026424	family with sequence similarity 118 member A
SOX15	6665	0.17725	8.0439	3.5236	0.0019911	0.036082	-1.334	SRY-box transcription factor 15		ANKS4B	257629	-0.19623	7.7448	-3.2282	0.00399	0.046697	-1.9708	ankyrin repeat and sterile alpha motif domain containing 4B
ZNF775	285971	0.17626	7.4927	3.9749	0.00067778	0.025261	-0.34036	zinc finger protein 775		MTMR9	66036	-0.1967	7.819	-3.5132	0.0020408	0.036391	-1.3567	myotubularin related protein 9
LRRC74A	145497	0.17623	6.4519	3.5877	0.0017102	0.034514	-1.1942	leucine rich repeat containing 74A		CROCCP2	84809	-0.19676	8.0278	-4.2572	0.00034401	0.019568	0.28717	CROCC pseudogene 2
SAG	6295	0.17607	7.9646	3.245	0.0038371	0.046142	-1.9351	S-antigen visual arrestin		KLF3-AS1	79667	-0.19682	5.4463	-4.3065	0.00030552	0.018506	0.39705	KLF3 antisense RNA 1
DUSP15	128853	0.17455	7.7562	3.3959	0.0026928	0.040031	-1.6111	dual specificity phosphatase 15		BPTF	2186	-0.19683	8.1055	-3.5024	0.002094	0.036638	-1.3803	bromodomain PHD finger transcription factor
LMX1B	4010	0.17444	7.6024	3.2096	0.0041672	0.047612	-2.0105	LIM homeobox transcription factor 1 beta		C9orf78	51759	-0.1969	8.3419	-3.7432	0.0011807	0.03002	-0.8529	chromosome 9 open reading frame 78
AMER1	139285	0.17422	6.8707	4.7001	0.00011882	0.013182	1.2718	APC membrane recruitment protein 1		C3P1	388503	-0.19695	8.4741	-3.8504	0.00091364	0.027908	-0.61626	complement component 3 precursor pseudogene
TNR	7143	0.17422	7.1815	3.7099	0.0012783	0.030831	-0.92613	tenascin R		CAPN8	388743	-0.19698	9.8556	-3.1616	0.0046596	0.049594	-2.1123	calpain 8
L1CAM	3897	0.17412	7.5655	3.8451	0.00092528	0.027908	-0.62795	L1 cell adhesion molecule		SMARCC1	6599	-0.197	9.664	-3.2223	0.0040458	0.047026	-1.9835	"SWI/SNF related, matrix associated, actin dependent regulator of chromatin subfamily c member 1"
TRPV4	59341	0.17387	7.8182	3.5356	0.0019356	0.035843	-1.308	transient receptor potential cation channel subfamily V member 4		SUGP1	57794	-0.19703	8.4584	-4.0128	0.0006188	0.024925	-0.25619	SURP and G-patch domain containing 1
LINC01565	23434	0.17305	7.6016	3.1953	0.0043083	0.048014	-2.0408	long intergenic non-protein coding RNA 1565		BMPR1B	658	-0.19706	7.9579	-3.9668	0.00069111	0.025261	-0.35837	bone morphogenetic protein receptor type 1B
SERPINF1	5176	0.17282	7.5538	3.1614	0.0046618	0.049594	-2.1127	serpin family F member 1		USP16	10600	-0.19717	9.115	-3.1603	0.0046736	0.049645	-2.115	ubiquitin specific peptidase 16
WNT5B	81029	0.17235	6.3087	3.161	0.0046657	0.049594	-2.1135	Wnt family member 5B		DDX27	55661	-0.19723	10.471	-3.8102	0.0010059	0.028567	-0.70509	DEAD-box helicase 27
BPI	671	0.17176	7.8774	3.5693	0.0017865	0.034799	-1.2344	bactericidal permeability increasing protein		SNX30	401548	-0.19727	7.5728	-3.3748	0.0028303	0.04072	-1.6568	sorting nexin family member 30
ECM2	1842	0.1717	6.5738	3.2895	0.0034578	0.043865	-1.84	extracellular matrix protein 2		LTBP1	4052	-0.19746	8.5202	-4.8544	8.2176e-05	0.011965	1.6132	latent transforming growth factor beta binding protein 1
QRICH2	84074	0.17155	7.0662	3.2454	0.0038334	0.046142	-1.9343	glutamine rich 2		ORAI2	80228	-0.19755	7.9019	-3.7349	0.0012042	0.030144	-0.87111	ORAI calcium release-activated calcium modulator 2
BMS1P2	642826	0.1714	6.6344	3.3044	0.0033389	0.043326	-1.808	BMS1 pseudogene 2		SMAD2	4087	-0.19757	8.5851	-3.3736	0.0028382	0.04072	-1.6593	SMAD family member 2
OR2J2	26707	0.1712	4.9901	3.3659	0.0028896	0.041077	-1.6758	olfactory receptor family 2 subfamily J member 2		SEC22C	9117	-0.1977	7.9975	-3.8056	0.0010171	0.02862	-0.7153	"SEC22 homolog C, vesicle trafficking protein"
PLD2	5338	0.17116	8.3358	3.4346	0.0024582	0.038715	-1.5275	phospholipase D2		TSR1	55720	-0.19774	8.4132	-3.4932	0.0021399	0.037091	-1.4002	TSR1 ribosome maturation factor
KLHL25	64410	0.17108	8.657	3.8928	0.00082536	0.026806	-0.52242	kelch like family member 25		MAN1B1-DT	100289341	-0.19795	8.5118	-3.1863	0.0043997	0.048354	-2.06	MAN1B1 divergent transcript
ACR	49	0.17099	6.8373	3.6422	0.0015021	0.032754	-1.0748	acrosin		ABCC4	10257	-0.19802	7.1681	-3.2395	0.0038866	0.04644	-1.9469	ATP binding cassette subfamily C member 4
ERMN	57471	0.17091	5.4159	4.0243	0.00060204	0.024507	-0.23079	ermin		LACTB2	51110	-0.19841	9.9524	-3.3714	0.002853	0.040754	-1.6641	lactamase beta 2
LINC01545	724087	0.16997	7.2322	3.5039	0.0020862	0.036624	-1.3769	long intergenic non-protein coding RNA 1545		PARP4	143	-0.19877	11.289	-3.4886	0.0021632	0.037262	-1.4102	poly(ADP-ribose) polymerase family member 4
NEU4	129807	0.16991	8.4735	3.921	0.00077138	0.026283	-0.45992	neuraminidase 4		FBXO11	80204	-0.19886	7.7949	-3.2392	0.003889	0.04644	-1.9474	F-box protein 11
HIF3A	64344	0.16966	7.0775	3.4565	0.0023342	0.037817	-1.48	hypoxia inducible factor 3 subunit alpha		ZNF652	22834	-0.19894	8.6194	-3.9695	0.00068664	0.025261	-0.35237	zinc finger protein 652
CDH8	1006	0.16858	6.1233	3.196	0.0043017	0.048009	-2.0395	cadherin 8		PANK3	79646	-0.19912	9.4173	-3.3602	0.002929	0.041135	-1.6882	pantothenate kinase 3
ACTN2	88	0.16814	6.4497	3.4694	0.0022639	0.037667	-1.452	actinin alpha 2		SMC5	23137	-0.19924	7.2162	-3.4861	0.0021763	0.03727	-1.4158	structural maintenance of chromosomes 5
RPGRIP1	57096	0.16718	7.5537	3.7115	0.0012734	0.030831	-0.9226	RPGR interacting protein 1		MMACHC	25974	-0.19936	8.0838	-4.3332	0.00028652	0.017849	0.4565	metabolism of cobalamin associated C
AOC4P	90586	0.16708	8.214	3.3319	0.0031306	0.042484	-1.7491	"amine oxidase copper containing 4, pseudogene"		RAB17	64284	-0.19966	10.473	-3.379	0.0028021	0.040685	-1.6476	"RAB17, member RAS oncogene family"
BDKRB2	624	0.16666	7.0461	3.3471	0.0030207	0.041825	-1.7164	bradykinin receptor B2		BCKDHB	594	-0.19976	8.2684	-4.322	0.00029434	0.018011	0.43158	branched chain keto acid dehydrogenase E1 subunit beta
STMN4	81551	0.16655	7.6414	3.3584	0.0029414	0.041147	-1.692	stathmin 4		ARSB	411	-0.19998	6.4216	-4.2629	0.00033927	0.01948	0.3	arylsulfatase B
LOC100131532	100131532	0.16651	7.7985	3.3606	0.0029259	0.041135	-1.6872	uncharacterized LOC100131532		WBP1L	54838	-0.20027	9.7701	-3.2523	0.0037724	0.046031	-1.9196	WW domain binding protein 1 like
WDR38	401551	0.16613	7.2258	3.2825	0.0035145	0.044266	-1.8549	WD repeat domain 38		PLPP6	403313	-0.20035	8.7633	-3.4093	0.0026092	0.039812	-1.5822	phospholipid phosphatase 6
UNC13D	201294	0.16601	8.2754	4.1318	0.00046495	0.021961	0.008267	unc-13 homolog D		AGAP2-AS1	100130776	-0.20043	8.3575	-3.3657	0.0028912	0.041077	-1.6763	AGAP2 antisense RNA 1
EPN1	29924	0.1654	9.3412	3.5152	0.0020314	0.036305	-1.3524	epsin 1		BRD3OS	266655	-0.20063	8.5482	-3.5971	0.0016724	0.034135	-1.1736	BRD3 opposite strand
SYNGAP1	8831	0.1653	7.8595	3.3619	0.0029172	0.041135	-1.6845	synaptic Ras GTPase activating protein 1		BHLHB9	80823	-0.2007	7.0683	-4.2149	0.0003808	0.020528	0.19308	basic helix-loop-helix family member b9
LOC100130691	100130691	0.16502	5.3729	3.3188	0.003228	0.042835	-1.7771	uncharacterized LOC100130691		ERCC1	2067	-0.20075	9.1984	-3.6501	0.0014741	0.032401	-1.0574	"ERCC excision repair 1, endonuclease non-catalytic subunit"
TNNT2	7139	0.16491	7.7865	3.7807	0.0010795	0.029208	-0.77021	"troponin T2, cardiac type"		SLC35E1	79939	-0.20098	9.3706	-3.262	0.0036877	0.045615	-1.8989	solute carrier family 35 member E1
SMR3A	26952	0.16479	5.9663	3.3475	0.0030174	0.041825	-1.7154	submaxillary gland androgen regulated protein 3A		NBEAL2	23218	-0.20102	7.9289	-3.2808	0.0035287	0.044374	-1.8586	neurobeachin like 2
LOC100129175	100129175	0.16377	6.9436	3.7249	0.0012333	0.030543	-0.89309	uncharacterized LOC100129175		MYO10	4651	-0.20107	8.0155	-3.6678	0.0014135	0.032045	-1.0187	myosin X
GNG8	94235	0.16361	6.4458	3.222	0.0040487	0.047026	-1.9842	G protein subunit gamma 8		GLOD4	51031	-0.20114	9.7606	-3.3845	0.0027662	0.04028	-1.6358	glyoxalase domain containing 4
LY6K	54742	0.16317	6.4871	3.7	0.0013088	0.031105	-0.94785	lymphocyte antigen 6 family member K		RNF103	7844	-0.20121	8.8957	-3.2088	0.0041753	0.047612	-2.0122	ring finger protein 103
TPSB2	64499	0.1631	7.8799	3.2473	0.0038161	0.046142	-1.9301	tryptase beta 2 (gene/pseudogene)		RMDN1	51115	-0.20122	7.5205	-3.2396	0.0038856	0.04644	-1.9466	regulator of microtubule dynamics 1
GRK1	6011	0.16211	7.7489	3.445	0.0023983	0.038407	-1.5049	G protein-coupled receptor kinase 1		CPD	1362	-0.20128	9.3287	-3.3118	0.0032813	0.043033	-1.7921	carboxypeptidase D
HLA-DRB6	3128	0.16201	6.7744	3.4338	0.0024627	0.038715	-1.5292	"major histocompatibility complex, class II, DR beta 6 (pseudogene)"		SREBF1	6720	-0.20129	9.205	-3.1786	0.0044792	0.048675	-2.0763	sterol regulatory element binding transcription factor 1
SLC2A9	56606	0.16194	7.8341	3.5235	0.0019919	0.036082	-1.3344	solute carrier family 2 member 9		ZNF271P	10778	-0.20137	6.11	-4.6529	0.00013303	0.013799	1.1672	"zinc finger protein 271, pseudogene"
DNM1P41	440299	0.16056	6.5642	3.2656	0.0036562	0.045438	-1.891	dynamin 1 pseudogene 41		GNAQ	2776	-0.20202	9.398	-3.8468	0.00092144	0.027908	-0.62411	G protein subunit alpha q
TBX19	9095	0.16046	7.8554	3.2213	0.0040555	0.047026	-1.9857	T-box transcription factor 19		FZD3	7976	-0.20257	6.5662	-3.1999	0.0042625	0.047733	-2.0311	frizzled class receptor 3
OPN4	94233	0.16031	8.2573	3.7069	0.0012875	0.030878	-0.93274	opsin 4		TPD52	7163	-0.20266	9.3144	-3.1743	0.0045238	0.048935	-2.0854	tumor protein D52
TRIM50	135892	0.16002	7.1425	3.9827	0.00066519	0.025261	-0.32303	tripartite motif containing 50		TRIM52	84851	-0.2027	7.5529	-5.1647	3.9338e-05	0.009892	2.2945	tripartite motif containing 52
DKKL1	27120	0.15935	7.9339	3.3619	0.002917	0.041135	-1.6844	dickkopf like acrosomal protein 1		NUDT18	79873	-0.20277	8.0332	-3.6327	0.0015366	0.033013	-1.0957	nudix hydrolase 18
NTM	50863	0.15893	6.8705	3.5573	0.0018382	0.034978	-1.2606	neurotrimin		SLC25A44	9673	-0.20322	9.0902	-3.5725	0.001773	0.034799	-1.2273	solute carrier family 25 member 44
KCNQ1OT1	10984	0.15827	7.2693	3.7714	0.0011037	0.029439	-0.79073	KCNQ1 opposite strand/antisense transcript 1		STYX	6815	-0.20347	7.1661	-4.3814	0.0002552	0.017234	0.56372	serine/threonine/tyrosine interacting protein
TRAC	28755	0.15745	8.4503	3.1822	0.0044413	0.048609	-2.0686	T cell receptor alpha constant		RIOK3	8780	-0.20383	9.6463	-3.4689	0.0022666	0.037667	-1.4531	RIO kinase 3
LIMD2	80774	0.15722	7.2624	3.2971	0.0033965	0.043449	-1.8237	LIM domain containing 2		SLC9A7	84679	-0.20386	7.7824	-3.3438	0.003044	0.041912	-1.7234	solute carrier family 9 member A7
OR51I2	390064	0.15701	7.3819	3.1977	0.0042848	0.047853	-2.0359	olfactory receptor family 51 subfamily I member 2		SS18L1	26039	-0.20392	9.2582	-3.7459	0.0011732	0.03002	-0.84699	SS18L1 subunit of BAF chromatin remodeling complex
EFR3B	22979	0.15697	7.6479	3.7443	0.0011776	0.03002	-0.85047	EFR3 homolog B		RAB11FIP5	26056	-0.20407	8.8124	-3.2014	0.0042481	0.047712	-2.028	RAB11 family interacting protein 5
CNKSR2	22866	0.15697	5.3616	3.3145	0.0032609	0.043018	-1.7864	connector enhancer of kinase suppressor of Ras 2		BBS10	79738	-0.20409	7.6279	-3.8715	0.00086849	0.027347	-0.56947	Bardet-Biedl syndrome 10
SLC9A9	285195	0.15614	7.6409	3.3741	0.0028344	0.04072	-1.6581	solute carrier family 9 member A9		AAMP	14	-0.20418	9.8508	-3.373	0.0028418	0.04072	-1.6605	angio associated migratory cell protein
S100A7A	338324	0.15594	7.0178	3.2479	0.0038112	0.046142	-1.929	S100 calcium binding protein A7A		LYPLAL1	127018	-0.20418	9.3659	-3.2403	0.0038791	0.04644	-1.9451	lysophospholipase like 1
MYL10	93408	0.15589	7.8514	3.5997	0.0016621	0.034135	-1.168	myosin light chain 10		EFTUD2	9343	-0.20422	11.278	-3.2306	0.003968	0.046653	-1.9658	elongation factor Tu GTP binding domain containing 2
DISP3	57540	0.15581	7.647	3.3016	0.0033608	0.04344	-1.814	dispatched RND transporter family member 3		CAVIN3	112464	-0.20443	8.9779	-3.3047	0.0033363	0.043326	-1.8073	caveolae associated protein 3
IL10RB-DT	100288432	0.15572	6.0039	3.3725	0.0028451	0.04072	-1.6615	IL10RB divergent transcript		ELP3	55140	-0.20446	9.2376	-3.2375	0.0039048	0.046502	-1.9511	elongator acetyltransferase complex subunit 3
TSPY1	7258	0.15542	8.3422	3.4884	0.0021645	0.037262	-1.4108	testis specific protein Y-linked 1		WASF3	10810	-0.20477	8.4625	-3.3946	0.0027013	0.040031	-1.614	WASP family member 3
ADIG	149685	0.1541	7.7151	3.3283	0.0031573	0.042571	-1.7569	adipogenin		COPRS	55352	-0.2048	9.7649	-3.8626	0.0008873	0.027719	-0.58925	coordinator of PRMT5 and differentiation stimulator
REXO1	57455	0.15331	7.5062	3.3112	0.0032865	0.043033	-1.7936	RNA exonuclease 1 homolog		ADAM17	6868	-0.20486	8.221	-3.1905	0.004357	0.048227	-2.0511	ADAM metallopeptidase domain 17
KLHL31	401265	0.15266	6.2705	3.3073	0.0033167	0.043322	-1.802	kelch like family member 31		TMEM53	79639	-0.20502	8.9072	-3.2367	0.0039124	0.046502	-1.9529	transmembrane protein 53
ZNF843	283933	0.15243	9.0302	3.4436	0.0024065	0.038499	-1.508	zinc finger protein 843		TBRG4	9238	-0.20515	8.7155	-3.4523	0.002357	0.037998	-1.489	transforming growth factor beta regulator 4
SH3BP1	23616	0.15242	8.453	3.2211	0.0040566	0.047026	-1.9859	SH3 domain binding protein 1		MED4	29079	-0.20523	7.24	-3.3413	0.0030617	0.041995	-1.7287	mediator complex subunit 4
PRDM8	56978	0.15236	7.2324	3.9268	0.00076072	0.026131	-0.44707	PR/SET domain 8		KRR1	11103	-0.20533	8.5928	-3.7472	0.0011694	0.03002	-0.84403	KRR1 small subunit processome component homolog
GHRL	51738	0.1523	7.3001	3.2045	0.0042167	0.047612	-2.0212	ghrelin and obestatin prepropeptide		ATXN1	6310	-0.2055	6.4672	-4.9035	7.3114e-05	0.011704	1.7214	ataxin 1
LOXHD1	125336	0.15205	6.7762	3.3591	0.0029367	0.041147	-1.6906	lipoxygenase homology domains 1		CAPN13	92291	-0.20575	6.187	-3.9789	0.00067137	0.025261	-0.33158	calpain 13
KLK13	26085	0.152	7.3799	3.3714	0.0028526	0.040754	-1.664	kallikrein related peptidase 13		EMC2	9694	-0.20585	9.2815	-3.3096	0.0032986	0.043137	-1.7969	ER membrane protein complex subunit 2
TRMT9B	57604	0.15159	5.9944	3.1805	0.0044589	0.048635	-2.0722	tRNA methyltransferase 9B (putative)		SHC2	25759	-0.2059	8.4539	-3.5309	0.001957	0.03602	-1.3182	SHC adaptor protein 2
FOLR2	2350	0.15009	8.0007	4.1236	0.00047421	0.0222	-0.0099762	folate receptor beta		GIN1	54826	-0.206	7.5419	-3.5294	0.001964	0.03602	-1.3215	gypsy retrotransposon integrase 1
ZNF861P	100302737	0.14981	8.1289	3.7499	0.0011618	0.03002	-0.83798	"zinc finger protein 861, pseudogene"		CYP2C18	1562	-0.20604	8.4575	-3.4709	0.0022561	0.037667	-1.4488	cytochrome P450 family 2 subfamily C member 18
PCYT1B	9468	0.14935	5.952	3.3422	0.0030554	0.041946	-1.7269	"phosphate cytidylyltransferase 1, choline, beta"		SGCB	6443	-0.20629	7.4265	-3.5799	0.0017423	0.034693	-1.2113	sarcoglycan beta
GDAP1L1	78997	0.14926	7.8396	3.4703	0.0022593	0.037667	-1.4501	ganglioside induced differentiation associated protein 1 like 1		C17orf75	64149	-0.20637	6.0623	-3.2568	0.0037326	0.045848	-1.9099	chromosome 17 open reading frame 75
ADGRB1	575	0.14908	7.4623	3.4178	0.0025574	0.03941	-1.5638	adhesion G protein-coupled receptor B1		TMC4	147798	-0.20656	11.66	-3.1767	0.004499	0.048746	-2.0804	transmembrane channel like 4
CD180	4064	0.14888	7.7498	3.2332	0.0039442	0.046538	-1.9603	CD180 molecule		ZNF805	390980	-0.20667	7.0226	-3.5264	0.0019782	0.036082	-1.3281	zinc finger protein 805
CACNA1B	774	0.14874	6.2709	3.7208	0.0012454	0.030692	-0.9021	calcium voltage-gated channel subunit alpha1 B		SEC63	11231	-0.20676	8.324	-3.7646	0.0011216	0.029696	-0.80558	"SEC63 homolog, protein translocation regulator"
GRIK4	2900	0.14788	5.7808	3.1917	0.0043442	0.048211	-2.0484	glutamate ionotropic receptor kainate type subunit 4		LINC01184	644873	-0.20676	8.1036	-3.3001	0.0033726	0.04344	-1.8172	long intergenic non-protein coding RNA 1184
SNX22	79856	0.14662	7.6391	3.4398	0.0024281	0.038608	-1.5162	sorting nexin 22		SRBD1	55133	-0.20683	8.413	-3.5104	0.0020546	0.036446	-1.3629	S1 RNA binding domain 1
DAB2IP	153090	0.14654	7.9217	3.7403	0.0011889	0.030045	-0.85929	DAB2 interacting protein		GSAP	54103	-0.20698	7.6932	-4.1269	0.00047055	0.022094	-0.0028191	gamma-secretase activating protein
LRRC10B	390205	0.14649	7.5013	3.3533	0.0029771	0.041428	-1.7031	leucine rich repeat containing 10B		PRKCH	5583	-0.20703	9.4665	-3.679	0.0013761	0.031742	-0.99405	protein kinase C eta
GSG1	83445	0.14645	5.9244	3.2482	0.0038083	0.046142	-1.9283	germ cell associated 1		CLN5	1203	-0.20723	7.4743	-3.4926	0.0021432	0.037091	-1.4017	CLN5 intracellular trafficking protein
MATK	4145	0.14577	7.5371	3.3629	0.0029107	0.041135	-1.6824	megakaryocyte-associated tyrosine kinase		TAF11	6882	-0.20777	8.2255	-3.5262	0.0019791	0.036082	-1.3285	TATA-box binding protein associated factor 11
KLK15	55554	0.14538	6.9405	3.9592	0.0007039	0.025261	-0.37532	kallikrein related peptidase 15		CWC27	10283	-0.2078	7.2767	-3.344	0.003043	0.041912	-1.7231	CWC27 spliceosome associated cyclophilin
MAP3K10	4294	0.14483	8.8812	3.6824	0.001365	0.031715	-0.98663	mitogen-activated protein kinase kinase kinase 10		SH2D3A	10045	-0.20785	8.3288	-3.5157	0.0020291	0.036305	-1.3514	SH2 domain containing 3A
TMEM155	132332	0.14451	5.5157	3.3905	0.0027275	0.040092	-1.6228	transmembrane protein 155		SYBU	55638	-0.20787	7.7258	-3.187	0.0043926	0.048354	-2.0585	syntabulin
CASP10	843	0.14443	8.1682	3.2742	0.0035833	0.044813	-1.8726	caspase 10		RHOBTB3	22836	-0.20807	8.3434	-4.8809	7.7142e-05	0.011827	1.6717	Rho related BTB domain containing 3
TWIST2	117581	0.14413	5.7302	3.3747	0.0028305	0.04072	-1.6568	twist family bHLH transcription factor 2		GABPB1-AS1	100129387	-0.20811	8.6623	-3.2072	0.004191	0.047612	-2.0157	GABPB1 antisense RNA 1
PDE7B	27115	0.14299	6.9813	3.4827	0.0021938	0.037396	-1.4231	phosphodiesterase 7B		RAP1GAP	5909	-0.20826	9.6778	-3.3696	0.0028646	0.040845	-1.6678	RAP1 GTPase activating protein
SLC1A3	6507	0.14299	6.2213	3.3951	0.0026976	0.040031	-1.6128	solute carrier family 1 member 3		WARS2	10352	-0.2083	6.7818	-3.9029	0.00080552	0.02655	-0.49993	"tryptophanyl tRNA synthetase 2, mitochondrial"
IGFBP5	3488	0.14283	7.0133	3.2393	0.0038882	0.04644	-1.9472	insulin like growth factor binding protein 5		VPS13C	54832	-0.20867	7.816	-3.5662	0.0017997	0.034799	-1.2411	vacuolar protein sorting 13 homolog C
TMEM196	256130	0.14224	5.5016	3.2156	0.0041095	0.047335	-1.9978	transmembrane protein 196		GPKOW	27238	-0.20875	9.477	-3.3582	0.0029427	0.041147	-1.6924	G-patch domain and KOW motifs
ZGLP1	100125288	0.14217	8.2985	3.301	0.0033657	0.04344	-1.8153	zinc finger GATA like protein 1		JPH1	56704	-0.20885	7.2368	-3.7153	0.0012621	0.030728	-0.91436	junctophilin 1
CACNA2D2	9254	0.14202	7.8491	3.3747	0.0028305	0.04072	-1.6568	calcium voltage-gated channel auxiliary subunit alpha2delta 2		DUSP28	285193	-0.20886	8.9558	-5.3272	2.6817e-05	0.008085	2.6482	dual specificity phosphatase 28
ANGPTL2	23452	0.14184	7.1335	3.1893	0.0043692	0.048227	-2.0537	angiopoietin like 2		PLEKHM1	9842	-0.20886	10.937	-3.4789	0.0022138	0.037516	-1.4314	pleckstrin homology and RUN domain containing M1
LHX4	89884	0.14112	6.4909	3.5807	0.0017387	0.034665	-1.2094	LIM homeobox 4		LYRM7	90624	-0.20898	8.3088	-3.2296	0.0039772	0.046659	-1.9679	LYR motif containing 7
SNORD8	319103	0.14007	6.6448	3.2998	0.003375	0.04344	-1.8179	"small nucleolar RNA, C/D box 8"		SH2B2	10603	-0.20909	8.3752	-3.1927	0.0043346	0.048139	-2.0464	SH2B adaptor protein 2
OR51E2	81285	0.13991	6.2657	3.7435	0.0011798	0.03002	-0.85222	olfactory receptor family 51 subfamily E member 2		WDR47	22911	-0.20943	7.4903	-3.2051	0.0042112	0.047612	-2.0201	WD repeat domain 47
UNC119	9094	0.13975	9.1447	3.2338	0.0039383	0.046538	-1.9589	unc-119 lipid binding chaperone		ZNF865	100507290	-0.20972	6.4413	-3.9801	0.00066945	0.025261	-0.32893	zinc finger protein 865
LOC339260	339260	0.13971	5.2758	3.6121	0.0016139	0.033662	-1.1409	uncharacterized LOC339260		VPS13B	157680	-0.20987	6.934	-3.4835	0.0021894	0.037396	-1.4213	vacuolar protein sorting 13 homolog B
SPX	80763	0.13896	6.2022	3.1526	0.0047583	0.049816	-2.1314	spexin hormone		DENR	8562	-0.21007	8.5207	-4.0964	0.00050627	0.022938	-0.070522	density regulated re-initiation and release factor
COL1A1	1277	0.13874	6.8806	3.718	0.0012539	0.030692	-0.90833	collagen type I alpha 1 chain		SPIN3	169981	-0.2103	6.7808	-4.3127	0.00030102	0.018303	0.4108	spindlin family member 3
ANKS1B	56899	0.13864	5.2998	3.8437	0.00092841	0.027908	-0.63107	ankyrin repeat and sterile alpha motif domain containing 1B		BRMS1L	84312	-0.2103	7.4943	-3.8818	0.00084731	0.027165	-0.54666	BRMS1 like transcriptional repressor
SHROOM4	57477	0.13659	7.2747	3.2293	0.0039806	0.046659	-1.9687	shroom family member 4		GOLGB1	2804	-0.21032	8.4633	-3.8351	0.00094758	0.028161	-0.64995	golgin B1
MGP	4256	0.13645	4.993	3.6051	0.0016409	0.034042	-1.1562	matrix Gla protein		GPATCH1	55094	-0.21057	8.557	-3.4509	0.002365	0.038066	-1.4921	G-patch domain containing 1
SDC2	6383	0.13476	6.6245	3.2102	0.0041611	0.047612	-2.0092	syndecan 2		ZNF260	339324	-0.21063	8.5623	-3.5987	0.0016662	0.034135	-1.1702	zinc finger protein 260
CD8B	926	0.13458	7.1301	3.355	0.0029652	0.041352	-1.6994	CD8b molecule		ZNF30	90075	-0.21118	6.4348	-3.8568	0.00089959	0.027908	-0.60195	zinc finger protein 30
FCGR2A	2212	0.13395	5.339	3.2944	0.003418	0.0435	-1.8295	Fc fragment of IgG receptor IIa		EXOSC5	56915	-0.21146	9.6997	-3.1612	0.0046634	0.049594	-2.1131	exosome component 5
CRYGC	1420	0.13337	7.2213	3.2048	0.004214	0.047612	-2.0207	crystallin gamma C		PARN	5073	-0.21168	10.657	-3.5586	0.0018326	0.034938	-1.2578	poly(A)-specific ribonuclease
KCND3	3752	0.13315	5.8687	3.5891	0.0017046	0.034514	-1.1912	potassium voltage-gated channel subfamily D member 3		ATP2B1-AS1	338758	-0.21186	7.6281	-3.6594	0.0014419	0.03214	-1.0371	ATP2B1 antisense RNA 1
CES3	23491	0.13297	7.5967	3.1566	0.0047143	0.049723	-2.1229	carboxylesterase 3		TOP3B	8940	-0.21194	7.4229	-3.2136	0.0041283	0.047476	-2.0019	DNA topoisomerase III beta
TBX6	6911	0.13284	7.5053	3.2292	0.0039809	0.046659	-1.9687	T-box transcription factor 6		DNLZ	728489	-0.2122	8.261	-3.2108	0.0041554	0.047612	-2.0079	DNL-type zinc finger
TESPA1	9840	0.13277	6.6701	3.3217	0.003206	0.042792	-1.7709	"thymocyte expressed, positive selection associated 1"		TOM1	10043	-0.21225	8.6644	-3.8088	0.0010093	0.028596	-0.7082	target of myb1 membrane trafficking protein
TTTY7	246122	0.12945	6.7965	3.1545	0.0047366	0.049723	-2.1272	"testis-specific transcript, Y-linked 7"		NARS1	4677	-0.21247	12.309	-3.3234	0.0031937	0.042792	-1.7674	asparaginyl-tRNA synthetase 1
ITPRID1	223075	0.12919	5.9564	3.2402	0.0038804	0.04644	-1.9454	ITPR interacting domain containing 1		RFX7	64864	-0.21269	8.4744	-4.5593	0.00016649	0.014385	0.9594	regulatory factor X7
BOC	91653	0.12715	7.5768	3.5145	0.0020347	0.036322	-1.3539	"BOC cell adhesion associated, oncogene regulated"		BCAS3	54828	-0.21299	7.537	-3.7192	0.0012504	0.030692	-0.90575	BCAS3 microtubule associated cell migration factor
MUC4	4585	0.12639	5.9339	3.4382	0.0024372	0.038635	-1.5197	"mucin 4, cell surface associated"		HSPB11	51668	-0.21315	7.9803	-3.2309	0.0039652	0.046653	-1.9651	heat shock protein family B (small) member 11
SLC2A3	6515	0.12334	5.5311	3.2914	0.003442	0.0437	-1.8359	solute carrier family 2 member 3		CUX1	1523	-0.21322	8.2634	-3.8255	0.00096977	0.028384	-0.67131	cut like homeobox 1
CALD1	800	0.12032	5.6892	3.3129	0.0032734	0.043033	-1.7899	caldesmon 1		SNRPA1	6627	-0.21335	9.7908	-3.2308	0.0039661	0.046653	-1.9653	small nuclear ribonucleoprotein polypeptide A'
GTF3C2-AS1	100505624	0.11988	6.8542	3.3969	0.0026865	0.040031	-1.609	GTF3C2 antisense RNA 1		LEMD3	23592	-0.21367	10.81	-3.5505	0.0018679	0.035244	-1.2753	LEM domain containing 3
CXXC4	80319	0.11558	6.9204	3.1522	0.004762	0.049816	-2.1321	CXXC finger protein 4		SMIM10	644538	-0.21386	5.9331	-3.2633	0.0036763	0.045545	-1.8961	small integral membrane protein 10
CFAP65	255101	0.11178	6.3975	3.2503	0.00379	0.046142	-1.9239	cilia and flagella associated protein 65		ZBED6	100381270	-0.21392	6.3875	-3.5643	0.0018077	0.034799	-1.2452	zinc finger BED-type containing 6
HLA-DOA	3111	0.10997	7.3476	3.2155	0.0041101	0.047335	-1.9979	"major histocompatibility complex, class II, DO alpha"		HSDL1	83693	-0.21409	7.6161	-3.7435	0.0011799	0.03002	-0.85226	hydroxysteroid dehydrogenase like 1
										VIM	7431	-0.21409	7.8215	-3.5742	0.0017658	0.034799	-1.2237	vimentin
										DDX46	9879	-0.2144	8.993	-3.5034	0.0020889	0.036631	-1.3781	DEAD-box helicase 46
										NOC4L	79050	-0.2149	9.0564	-3.4101	0.002604	0.039811	-1.5804	nucleolar complex associated 4 homolog
										JOSD1	9929	-0.21536	10.818	-3.2232	0.004037	0.047026	-1.9815	Josephin domain containing 1
										MCAT	27349	-0.21565	8.8639	-3.2577	0.0037249	0.045817	-1.9081	malonyl-CoA-acyl carrier protein transacylase
										PPP1CB	5500	-0.21594	10.232	-3.2085	0.0041779	0.047612	-2.0128	protein phosphatase 1 catalytic subunit beta
										QSER1	79832	-0.216	8.8693	-3.3094	0.0032999	0.043137	-1.7973	glutamine and serine rich 1
										NEK8	284086	-0.21614	7.5719	-4.5809	0.00015807	0.014385	1.0074	NIMA related kinase 8
										TM2D3	80213	-0.21614	10.237	-3.6527	0.001465	0.032336	-1.0517	TM2 domain containing 3
										MBD4	8930	-0.21643	8.8309	-4.3464	0.00027758	0.017763	0.48587	"methyl-CpG binding domain 4, DNA glycosylase"
										FBXL20	84961	-0.21648	8.401	-4.0502	0.00056578	0.02388	-0.17333	F-box and leucine rich repeat protein 20
										ALDH4A1	8659	-0.21657	8.2738	-3.7355	0.0012026	0.030144	-0.86984	aldehyde dehydrogenase 4 family member A1
										GSDME	1687	-0.21677	9.1808	-3.9142	0.00078414	0.026346	-0.47508	gasdermin E
										ZNF84	7637	-0.2169	8.3254	-3.9282	0.00075826	0.026103	-0.44407	zinc finger protein 84
										GSTZ1	2954	-0.21729	8.93	-3.5978	0.0016695	0.034135	-1.172	glutathione S-transferase zeta 1
										HNRNPA3	220988	-0.21731	8.5488	-3.3232	0.0031948	0.042792	-1.7677	heterogeneous nuclear ribonucleoprotein A3
										KANSL1L	151050	-0.21739	7.0534	-3.4282	0.0024951	0.038973	-1.5412	KAT8 regulatory NSL complex subunit 1 like
										ATP6V1G1	9550	-0.21743	9.7303	-3.5545	0.0018505	0.035114	-1.2667	ATPase H+ transporting V1 subunit G1
										GPALPP1	55425	-0.21756	7.2146	-4.3372	0.0002838	0.017849	0.46533	GPALPP motifs containing 1
										RABGGTA	5875	-0.21756	8.9879	-3.4651	0.002287	0.037737	-1.4613	Rab geranylgeranyltransferase subunit alpha
										ZYG11B	79699	-0.21819	8.0187	-3.5537	0.0018542	0.035114	-1.2685	"zyg-11 family member B, cell cycle regulator"
										KCNE3	10008	-0.21847	7.3084	-3.7832	0.001073	0.029208	-0.76464	potassium voltage-gated channel subfamily E regulatory subunit 3
										CPSF6	11052	-0.21868	7.943	-3.321	0.0032116	0.042831	-1.7725	cleavage and polyadenylation specific factor 6
										ACAP2	23527	-0.21874	8.01	-3.664	0.0014263	0.032106	-1.0271	"ArfGAP with coiled-coil, ankyrin repeat and PH domains 2"
										CPSF2	53981	-0.21875	8.7287	-3.364	0.002903	0.041129	-1.68	cleavage and polyadenylation specific factor 2
										TNFAIP8L1	126282	-0.21891	7.4068	-3.3746	0.0028314	0.04072	-1.6571	TNF alpha induced protein 8 like 1
										STX7	8417	-0.21897	9.2035	-3.6298	0.0015472	0.033046	-1.102	syntaxin 7
										LIX1L	128077	-0.219	7.8386	-4.5977	0.00015186	0.014385	1.0446	limb and CNS expressed 1 like
										PRKCSH	5589	-0.21925	10.142	-3.397	0.0026858	0.040031	-1.6087	protein kinase C substrate 80K-H
										NT5DC4	284958	-0.21931	6.1469	-5.1107	4.4696e-05	0.009892	2.1765	5'-nucleotidase domain containing 4
										CREB3L4	148327	-0.21931	9.0704	-3.223	0.0040389	0.047026	-1.9819	cAMP responsive element binding protein 3 like 4
										FAM177A1	283635	-0.21959	8.6494	-4.5092	0.00018776	0.014395	0.84801	family with sequence similarity 177 member A1
										TTC8	123016	-0.21975	8.4932	-3.2969	0.0033982	0.043449	-1.8242	tetratricopeptide repeat domain 8
										PPP1R21	129285	-0.21988	8.149	-3.7632	0.0011256	0.029696	-0.80885	protein phosphatase 1 regulatory subunit 21
										PRR5	55615	-0.21991	8.0707	-3.4346	0.0024582	0.038715	-1.5275	proline rich 5
										DUSP3	1845	-0.22017	10.486	-3.2122	0.0041419	0.047597	-2.0049	dual specificity phosphatase 3
										WDR43	23160	-0.22036	8.3416	-3.6769	0.0013828	0.031852	-0.99857	WD repeat domain 43
										CHMP1B	57132	-0.2205	9.8725	-4.2494	0.00035053	0.019797	0.26978	charged multivesicular body protein 1B
										TUBA3D	113457	-0.22072	8.3163	-3.1673	0.0045988	0.049313	-2.1003	tubulin alpha 3d
										PDP1	54704	-0.22095	8.9685	-3.2458	0.0038295	0.046142	-1.9334	pyruvate dehyrogenase phosphatase catalytic subunit 1
										USP14	9097	-0.22096	10.108	-3.4016	0.0026571	0.03989	-1.5989	ubiquitin specific peptidase 14
										MMGT1	93380	-0.22108	10.991	-3.2386	0.0038948	0.046463	-1.9488	membrane magnesium transporter 1
										ACER3	55331	-0.22133	8.2995	-3.396	0.0026923	0.040031	-1.611	alkaline ceramidase 3
										CREBL2	1389	-0.22175	8.9833	-3.3888	0.0027381	0.040145	-1.6264	cAMP responsive element binding protein like 2
										SLC25A43	203427	-0.22184	8.8805	-3.3352	0.0031063	0.042278	-1.742	solute carrier family 25 member 43
										PRKCI	5584	-0.22219	10.195	-3.2856	0.0034891	0.044086	-1.8483	protein kinase C iota
										MOAP1	64112	-0.22224	10.029	-3.3381	0.003085	0.042135	-1.7357	modulator of apoptosis 1
										BAG1	573	-0.22243	9.2893	-4.0034	0.00063296	0.025113	-0.2771	BAG cochaperone 1
										C4BPA	722	-0.22274	7.9926	-5.1607	3.9707e-05	0.009892	2.2859	complement component 4 binding protein alpha
										NUMBL	9253	-0.22274	9.6099	-3.6599	0.0014401	0.03214	-1.036	NUMB like endocytic adaptor protein
										ATP8B1	5205	-0.22294	9.0835	-3.3302	0.0031428	0.042484	-1.7527	ATPase phospholipid transporting 8B1
										USP40	55230	-0.2234	9.0114	-3.1994	0.0042678	0.047733	-2.0322	ubiquitin specific peptidase 40
										CBR4	84869	-0.22341	7.6348	-3.5327	0.0019485	0.035999	-1.3142	carbonyl reductase 4
										MAVS	57506	-0.22365	8.8568	-3.3307	0.0031393	0.042484	-1.7516	mitochondrial antiviral signaling protein
										XIAP	331	-0.22376	9.2146	-3.6552	0.0014563	0.032318	-1.0463	X-linked inhibitor of apoptosis
										BOD1L1	259282	-0.22406	7.6762	-3.7642	0.0011229	0.029696	-0.80663	biorientation of chromosomes in cell division 1 like 1
										DIS3L2	129563	-0.22407	7.2725	-3.5705	0.0017813	0.034799	-1.2317	DIS3 like 3'-5' exoribonuclease 2
										GRB2	2885	-0.22412	10.723	-3.1544	0.0047387	0.049723	-2.1276	growth factor receptor bound protein 2
										TRAM2-AS1	401264	-0.22414	8.1588	-3.8833	0.00084427	0.027123	-0.54334	TRAM2 antisense RNA 1 (head to head)
										PHC1	1911	-0.22425	8.3505	-3.3784	0.0028059	0.040704	-1.6488	polyhomeotic homolog 1
										CDC40	51362	-0.22437	8.1379	-3.9208	0.00077177	0.026283	-0.46039	cell division cycle 40
										ERGIC2	51290	-0.22451	9.2156	-4.4092	0.00023872	0.016616	0.62559	ERGIC and golgi 2
										AGA	175	-0.22482	8.6491	-4.0616	0.00055039	0.023726	-0.14783	aspartylglucosaminidase
										SLC25A16	8034	-0.22488	7.3317	-4.9164	7.09e-05	0.011482	1.7498	solute carrier family 25 member 16
										XPO7	23039	-0.22515	8.8212	-4.4156	0.00023505	0.016505	0.63994	exportin 7
										PRORSD1P	344405	-0.22521	5.7676	-4.4498	0.00021654	0.015549	0.71592	"prolyl-tRNA synthetase associated domain containing 1, pseudogene"
										TMEM222	84065	-0.22527	9.9639	-3.8581	0.00089684	0.027908	-0.59913	transmembrane protein 222
										SLC30A7	148867	-0.22607	8.727	-4.2323	0.00036522	0.020126	0.23175	solute carrier family 30 member 7
										PRKAA2	5563	-0.22617	6.7142	-4.3631	0.00026667	0.017622	0.52302	protein kinase AMP-activated catalytic subunit alpha 2
										CASP2	835	-0.22668	8.0296	-3.4782	0.0022174	0.037516	-1.4329	caspase 2
										PRKAB2	5565	-0.22692	8.1726	-3.4293	0.0024889	0.038952	-1.5389	protein kinase AMP-activated non-catalytic subunit beta 2
										HOOK2	29911	-0.22712	9.7318	-3.2595	0.0037089	0.04577	-1.9041	hook microtubule tethering protein 2
										SRD5A1	6715	-0.22715	8.1003	-3.4658	0.0022834	0.037737	-1.4599	steroid 5 alpha-reductase 1
										SYT13	57586	-0.22744	10.214	-3.9949	0.00064607	0.025261	-0.29606	synaptotagmin 13
										PDGFD	80310	-0.22774	9.2069	-3.2305	0.0039686	0.046653	-1.9659	platelet derived growth factor D
										CERT1	10087	-0.22787	9.7426	-3.5641	0.0018087	0.034799	-1.2457	ceramide transporter 1
										NUDT12	83594	-0.22789	6.8282	-3.9127	0.00078688	0.026346	-0.47831	nudix hydrolase 12
										TMEM87B	84910	-0.22808	9.007	-4.4914	0.00019596	0.014669	0.8084	transmembrane protein 87B
										BABAM1	29086	-0.22825	9.7794	-3.5041	0.0020855	0.036624	-1.3766	BRISC and BRCA1 A complex member 1
										KBTBD6	89890	-0.22885	7.6253	-3.6798	0.0013734	0.031726	-0.99225	kelch repeat and BTB domain containing 6
										ASPSCR1	79058	-0.22892	8.5981	-3.4767	0.0022253	0.03753	-1.4362	"ASPSCR1 tether for SLC2A4, UBX domain containing"
										MYO5C	55930	-0.22893	10.963	-3.9743	0.00067876	0.025261	-0.34169	myosin VC
										PAK1	5058	-0.22897	8.7728	-3.7497	0.0011625	0.03002	-0.8386	p21 (RAC1) activated kinase 1
										ATP13A1	57130	-0.22909	9.7469	-3.612	0.0016142	0.033662	-1.141	ATPase 13A1
										MRPL19	9801	-0.22969	7.7144	-3.1827	0.0044366	0.048609	-2.0676	mitochondrial ribosomal protein L19
										TLCD4	148534	-0.22971	7.8178	-3.1818	0.0044461	0.048612	-2.0696	TLC domain containing 4
										SPTY2D1	144108	-0.22991	8.7222	-4.2404	0.00035815	0.020084	0.24985	SPT2 chromatin protein domain containing 1
										CINP	51550	-0.23031	7.0674	-3.5255	0.0019824	0.036082	-1.33	cyclin dependent kinase 2 interacting protein
										STK11IP	114790	-0.23035	8.5379	-4.2503	0.00034977	0.019797	0.27179	serine/threonine kinase 11 interacting protein
										PTAR1	375743	-0.23076	8.0643	-3.8287	0.0009622	0.028383	-0.66408	protein prenyltransferase alpha subunit repeat containing 1
										MRPS16	51021	-0.23082	9.0581	-3.1784	0.0044811	0.048675	-2.0767	mitochondrial ribosomal protein S16
										NADK2	133686	-0.23088	7.2528	-3.6624	0.0014317	0.03214	-1.0306	"NAD kinase 2, mitochondrial"
										C19orf54	284325	-0.23102	9.3565	-3.4049	0.0026366	0.039815	-1.5918	chromosome 19 open reading frame 54
										PTTG1IP	754	-0.23113	12.244	-3.304	0.0033419	0.04333	-1.8089	PTTG1 interacting protein
										BRCC3	79184	-0.23115	9.2972	-3.1554	0.0047268	0.049723	-2.1254	BRCA1/BRCA2-containing complex subunit 3
										ETV1	2115	-0.23143	8.6552	-3.2003	0.0042588	0.047733	-2.0303	ETS variant transcription factor 1
										IMPG2	50939	-0.23153	5.7033	-3.9424	0.00073277	0.025549	-0.41246	interphotoreceptor matrix proteoglycan 2
										NAA16	79612	-0.23154	6.9226	-4.5331	0.00017728	0.014385	0.90122	"N-alpha-acetyltransferase 16, NatA auxiliary subunit"
										COX11	1353	-0.2316	7.3058	-3.3125	0.0032758	0.043033	-1.7906	cytochrome c oxidase copper chaperone COX11
										ACADVL	37	-0.23179	10.73	-4.1453	0.0004502	0.021706	0.038113	acyl-CoA dehydrogenase very long chain
										EBAG9	9166	-0.23186	9.0224	-3.8952	0.00082068	0.026803	-0.51717	estrogen receptor binding site associated antigen 9
										PDIA5	10954	-0.23256	9.3247	-3.672	0.0013992	0.031963	-1.0094	protein disulfide isomerase family A member 5
										KPNA6	23633	-0.23269	9.89	-3.477	0.0022237	0.03753	-1.4355	karyopherin subunit alpha 6
										ZBED6CL	113763	-0.23276	7.7548	-4.8547	8.2119e-05	0.011965	1.6139	ZBED6 C-terminal like
										CASC3	22794	-0.23276	12.299	-3.3658	0.0028905	0.041077	-1.676	CASC3 exon junction complex subunit
										C12orf66	144577	-0.2328	7.0947	-5.5911	1.4471e-05	0.0062071	3.2166	chromosome 12 open reading frame 66
										PDCD7	10081	-0.23289	7.9687	-3.3137	0.0032667	0.043023	-1.7881	programmed cell death 7
										WAC-AS1	220906	-0.23368	8.8033	-3.7903	0.001055	0.029016	-0.74902	WAC antisense RNA 1 (head to head)
										MRPS31	10240	-0.23368	9.0233	-3.2641	0.003669	0.045522	-1.8942	mitochondrial ribosomal protein S31
										BCLAF3	256643	-0.23384	7.2612	-3.4846	0.0021837	0.037344	-1.4188	BCLAF1 and THRAP3 family member 3
										TUBA3C	7278	-0.23388	9.0408	-3.7929	0.0010483	0.028889	-0.74316	tubulin alpha 3c
										RSRC1	51319	-0.23401	7.6084	-4.875	7.8251e-05	0.011827	1.6585	arginine and serine rich coiled-coil 1
										FAM122B	159090	-0.23465	9.0005	-5.6128	1.3762e-05	0.0062071	3.2628	family with sequence similarity 122B
										C22orf39	128977	-0.23467	7.5077	-4.7448	0.00010676	0.012832	1.3709	chromosome 22 open reading frame 39
										SDR39U1	56948	-0.23511	10.273	-4.1128	0.00048673	0.02252	-0.034096	short chain dehydrogenase/reductase family 39U member 1
										KIFBP	26128	-0.23546	9.5605	-3.8418	0.0009325	0.027908	-0.63514	kinesin family binding protein
										HACL1	26061	-0.23571	7.8936	-3.9616	0.00069975	0.025261	-0.36985	2-hydroxyacyl-CoA lyase 1
										CHM	1121	-0.23585	7.6124	-3.7792	0.0010832	0.029208	-0.77344	CHM Rab escort protein
										HOOK3	84376	-0.2359	7.0735	-5.4583	1.9722e-05	0.0073285	2.9316	hook microtubule tethering protein 3
										GNPDA2	132789	-0.23599	8.1335	-3.6138	0.0016072	0.033662	-1.137	glucosamine-6-phosphate deaminase 2
										TMEM135	65084	-0.2361	6.7341	-5.3164	2.751e-05	0.008085	2.6247	transmembrane protein 135
										INTS11	54973	-0.23631	8.9533	-3.9596	0.00070309	0.025261	-0.37426	integrator complex subunit 11
										TRAPPC12	51112	-0.23642	9.3682	-3.3582	0.0029424	0.041147	-1.6924	trafficking protein particle complex 12
										RSF1	51773	-0.23663	8.8122	-3.2587	0.0037157	0.0458	-1.9058	remodeling and spacing factor 1
										MTDH	92140	-0.23772	9.6983	-3.641	0.0015066	0.032754	-1.0775	metadherin
										ZDHHC20	253832	-0.23794	9.5497	-3.4001	0.0026662	0.039955	-1.602	zinc finger DHHC-type palmitoyltransferase 20
										CCDC91	55297	-0.23831	6.0907	-3.7992	0.0010327	0.028742	-0.72936	coiled-coil domain containing 91
										ANKRD39	51239	-0.23833	7.4711	-4.4946	0.00019444	0.014669	0.81562	ankyrin repeat domain 39
										CNOT10	25904	-0.23848	7.9157	-3.312	0.0032802	0.043033	-1.7918	CCR4-NOT transcription complex subunit 10
										GALNT12	79695	-0.23868	10.074	-3.1624	0.0046513	0.049594	-2.1107	polypeptide N-acetylgalactosaminyltransferase 12
										SLC25A36	55186	-0.23877	8.836	-3.3356	0.0031033	0.042278	-1.7411	solute carrier family 25 member 36
										HOXB5	3215	-0.23935	9.52	-4.8904	7.5415e-05	0.011827	1.6927	homeobox B5
										CHMP4A	29082	-0.23948	9.4955	-4.1822	0.00041191	0.021275	0.12038	charged multivesicular body protein 4A
										PWP1	11137	-0.23971	10.626	-3.5686	0.0017897	0.034799	-1.236	"PWP1 homolog, endonuclein"
										ZNF559	84527	-0.23975	7.1571	-3.7687	0.0011109	0.02958	-0.79667	zinc finger protein 559
										FOXRED1	55572	-0.24003	8.9317	-3.6951	0.0013242	0.031226	-0.95864	FAD dependent oxidoreductase domain containing 1
										METTL27	155368	-0.24004	8.3187	-3.7859	0.001066	0.029135	-0.75863	methyltransferase like 27
										ZNF277	11179	-0.24047	6.1127	-3.4087	0.002613	0.039812	-1.5835	zinc finger protein 277
										GATD1	347862	-0.24054	8.8095	-3.155	0.0047318	0.049723	-2.1263	glutamine amidotransferase like class 1 domain containing 1
										SCRN3	79634	-0.24073	7.1122	-4.0703	0.00053909	0.023599	-0.12863	secernin 3
										TBCA	6902	-0.24077	12.166	-3.7111	0.0012748	0.030831	-0.92361	tubulin folding cofactor A
										CALML4	91860	-0.24114	6.9596	-4.7866	9.6621e-05	0.012467	1.4633	calmodulin like 4
										SWAP70	23075	-0.24156	7.4913	-4.3679	0.00026359	0.017503	0.53375	switching B cell complex subunit SWAP70
										LRPAP1	4043	-0.24156	7.821	-4.1696	0.00042462	0.021461	0.092253	LDL receptor related protein associated protein 1
										PDHB	5162	-0.24172	10.142	-3.6301	0.0015461	0.033046	-1.1014	pyruvate dehydrogenase E1 subunit beta
										COTL1	23406	-0.24174	11.648	-3.2476	0.0038139	0.046142	-1.9296	coactosin like F-actin binding protein 1
										HMGB1	3146	-0.2419	11.453	-3.4975	0.0021181	0.036979	-1.3908	high mobility group box 1
										ACBD5	91452	-0.24193	8.4962	-3.5901	0.0017005	0.034514	-1.1889	acyl-CoA binding domain containing 5
										SPIN1	10927	-0.24227	10.109	-3.2454	0.0038332	0.046142	-1.9342	spindlin 1
										AGO1	26523	-0.2426	8.582	-3.6974	0.0013169	0.031146	-0.95355	argonaute RISC component 1
										CBX7	23492	-0.24272	8.886	-4.9267	6.9175e-05	0.011353	1.7726	chromobox 7
										TGOLN2	10618	-0.24285	9.9404	-4.0005	0.00063738	0.025225	-0.28355	trans-golgi network protein 2
										RAP2C	57826	-0.24292	8.8313	-3.8444	0.00092681	0.027908	-0.62948	"RAP2C, member of RAS oncogene family"
										C1orf174	339448	-0.24293	7.6606	-3.6558	0.0014544	0.032318	-1.045	chromosome 1 open reading frame 174
										EXOSC6	118460	-0.24322	8.5161	-3.9917	0.00065106	0.025261	-0.30318	exosome component 6
										KDM5A	5927	-0.24359	7.6777	-3.9949	0.00064605	0.025261	-0.29603	lysine demethylase 5A
										COMMD2	51122	-0.2439	9.0766	-3.4727	0.0022465	0.037667	-1.4449	COMM domain containing 2
										SMIM20	389203	-0.24391	9.8411	-3.5892	0.0017039	0.034514	-1.1908	small integral membrane protein 20
										PLEKHA6	22874	-0.24397	8.8044	-4.2323	0.00036523	0.020126	0.23174	pleckstrin homology domain containing A6
										FAM161A	84140	-0.24404	6.6218	-3.7055	0.0012919	0.030878	-0.93591	FAM161 centrosomal protein A
										KCTD9	54793	-0.24417	8.5042	-3.3019	0.0033585	0.04344	-1.8134	potassium channel tetramerization domain containing 9
										N4BP2	55728	-0.24486	5.3302	-4.16	0.00043453	0.02155	0.070886	NEDD4 binding protein 2
										PLAA	9373	-0.24509	7.8671	-4.8153	9.0223e-05	0.012342	1.5268	phospholipase A2 activating protein
										SNAP29	9342	-0.24511	8.9306	-3.283	0.003511	0.044266	-1.854	synaptosome associated protein 29
										MOB1B	92597	-0.2452	7.7317	-3.1899	0.0043632	0.048227	-2.0524	MOB kinase activator 1B
										ARMCX3	51566	-0.24546	8.3155	-3.2539	0.003758	0.045982	-1.9161	armadillo repeat containing X-linked 3
										NEPRO	25871	-0.24585	7.9585	-3.3531	0.0029785	0.041428	-1.7035	nucleolus and neural progenitor protein
										ATRX	546	-0.24602	8.8975	-3.3058	0.0033282	0.043326	-1.8051	ATRX chromatin remodeler
										NIFK-AS1	254128	-0.24641	7.2243	-4.7099	0.00011606	0.013105	1.2936	NIFK antisense RNA 1
										BOLA1	51027	-0.2466	7.6379	-4.2744	0.00033004	0.019398	0.32555	bolA family member 1
										GLT8D1	55830	-0.24681	8.8607	-4.0889	0.00051543	0.023173	-0.087113	glycosyltransferase 8 domain containing 1
										IFT88	8100	-0.24706	8.4174	-5.665	1.219e-05	0.0062071	3.3744	intraflagellar transport 88
										MTX1	4580	-0.24715	10.791	-3.9571	0.00070734	0.025261	-0.37982	metaxin 1
										CRACD	57482	-0.24743	6.3513	-4.5258	0.00018042	0.014385	0.88493	capping protein inhibiting regulator of actin dynamics
										NUP35	129401	-0.24775	9.6342	-3.6612	0.0014356	0.03214	-1.0331	nucleoporin 35
										SMIM19	114926	-0.24781	10.797	-3.2101	0.0041623	0.047612	-2.0094	small integral membrane protein 19
										MLLT3	4300	-0.24816	7.7014	-4.5475	0.00017128	0.014385	0.93311	MLLT3 super elongation complex subunit
										CPT2	1376	-0.24818	9.1218	-3.1559	0.0047218	0.049723	-2.1244	carnitine palmitoyltransferase 2
										FUCA2	2519	-0.24832	10.922	-3.4037	0.0026435	0.039815	-1.5942	alpha-L-fucosidase 2
										GLMP	112770	-0.24833	8.2881	-3.8101	0.0010062	0.028567	-0.70537	glycosylated lysosomal membrane protein
										LINC00467	84791	-0.24845	6.9422	-4.1881	0.00040618	0.021274	0.13334	long intergenic non-protein coding RNA 467
										WDR45	11152	-0.24914	9.8431	-3.3013	0.0033632	0.04344	-1.8147	WD repeat domain 45
										BBX	56987	-0.24924	9.1131	-3.6138	0.0016072	0.033662	-1.137	BBX high mobility group box domain containing
										TMEM243	79161	-0.24936	9.0127	-3.439	0.0024328	0.038608	-1.518	transmembrane protein 243
										DAZAP1	26528	-0.24951	10.07	-3.4062	0.0026284	0.039812	-1.5889	DAZ associated protein 1
										FBXO33	254170	-0.24955	8.7458	-3.169	0.0045798	0.049308	-2.0966	F-box protein 33
										NR3C2	4306	-0.24978	8.0778	-3.2463	0.0038253	0.046142	-1.9324	nuclear receptor subfamily 3 group C member 2
										EHBP1L1	254102	-0.24985	8.5554	-5.1111	4.4646e-05	0.009892	2.1775	EH domain binding protein 1 like 1
										WDR5	11091	-0.24998	8.327	-3.6892	0.0013431	0.031571	-0.97167	WD repeat domain 5
										SMARCE1	6605	-0.25005	10.625	-3.6817	0.0013674	0.031715	-0.9882	"SWI/SNF related, matrix associated, actin dependent regulator of chromatin, subfamily e, member 1"
										INPP4B	8821	-0.25024	8.8735	-4.4287	0.00022779	0.016181	0.669	inositol polyphosphate-4-phosphatase type II B
										FAM8A1	51439	-0.25055	9.8257	-3.4633	0.0022967	0.037764	-1.4652	family with sequence similarity 8 member A1
										REPS2	9185	-0.25071	7.3135	-3.9037	0.00080398	0.02655	-0.49817	RALBP1 associated Eps domain containing 2
										C9orf64	84267	-0.25116	8.5952	-4.8811	7.7109e-05	0.011827	1.6721	chromosome 9 open reading frame 64
										HENMT1	113802	-0.25117	8.9742	-3.4605	0.0023119	0.0378	-1.4712	HEN methyltransferase 1
										KRIT1	889	-0.25153	7.4852	-4.7103	0.00011595	0.013105	1.2945	KRIT1 ankyrin repeat containing
										NDUFA5	4698	-0.25154	9.9007	-3.5397	0.0019169	0.035663	-1.2991	NADH:ubiquinone oxidoreductase subunit A5
										GRM5	2915	-0.25205	8.2313	-3.9416	0.00073413	0.025549	-0.41418	glutamate metabotropic receptor 5
										SPAG9	9043	-0.25233	8.802	-4.2076	0.00038754	0.020638	0.17684	sperm associated antigen 9
										GDAP1	54332	-0.25251	7.5979	-4.4307	0.00022668	0.016181	0.6735	ganglioside induced differentiation associated protein 1
										TAX1BP1	8887	-0.25255	11.542	-3.3972	0.0026844	0.040031	-1.6083	Tax1 binding protein 1
										FUT8-AS1	645431	-0.25347	6.9296	-4.7343	0.00010948	0.012832	1.3476	FUT8 antisense RNA 1
										LINC01116	375295	-0.25368	8.3025	-3.2192	0.0040753	0.047119	-1.9901	long intergenic non-protein coding RNA 1116
										UBL7-AS1	440288	-0.25391	6.778	-4.9967	5.8574e-05	0.010685	1.9265	UBL7 antisense RNA 1 (head to head)
										USP3	9960	-0.25396	9.3575	-4.0795	0.00052726	0.023439	-0.1081	ubiquitin specific peptidase 3
										LRBA	987	-0.25417	9.5972	-3.5336	0.0019446	0.035969	-1.3123	LPS responsive beige-like anchor protein
										RBM12	10137	-0.25438	8.9345	-4.2036	0.00039133	0.020771	0.16783	RNA binding motif protein 12
										MTR	4548	-0.25445	8.2643	-5.4084	2.2166e-05	0.0073285	2.8239	5-methyltetrahydrofolate-homocysteine methyltransferase
										CLCC1	23155	-0.25446	7.4136	-3.8317	0.0009554	0.028288	-0.65754	chloride channel CLIC like 1
										WDR37	22884	-0.25469	8.3183	-3.7118	0.0012726	0.030831	-0.922	WD repeat domain 37
										MED22	6837	-0.25471	8.4653	-3.9956	0.0006449	0.025261	-0.29438	mediator complex subunit 22
										LPP	4026	-0.25477	8.8678	-4.1511	0.00044388	0.021706	0.051185	LIM domain containing preferred translocation partner in lipoma
										TMEM128	85013	-0.25497	8.0655	-3.2059	0.0042036	0.047612	-2.0184	transmembrane protein 128
										HEATR5B	54497	-0.25509	6.5822	-4.718	0.00011384	0.013092	1.3114	HEAT repeat containing 5B
										ERO1A	30001	-0.25512	11.071	-3.2935	0.0034255	0.043548	-1.8315	endoplasmic reticulum oxidoreductase 1 alpha
										GRHL2	79977	-0.25528	10.586	-4.3501	0.00027513	0.017739	0.49409	grainyhead like transcription factor 2
										EXOC3	11336	-0.25552	9.2913	-3.6124	0.0016127	0.033662	-1.1402	exocyst complex component 3
										KLF13	51621	-0.25559	7.9108	-4.1643	0.00043008	0.021531	0.080419	Kruppel like factor 13
										C5orf24	134553	-0.25566	8.5046	-3.8487	0.00091731	0.027908	-0.61997	chromosome 5 open reading frame 24
										ARMCX6	54470	-0.25607	10.404	-3.789	0.0010582	0.029016	-0.75186	armadillo repeat containing X-linked 6
										NOTCH2NLA	388677	-0.25613	9.4081	-4.1222	0.00047587	0.022212	-0.013211	notch 2 N-terminal like A
										C2orf74	339804	-0.25632	8.1266	-3.4569	0.0023318	0.037817	-1.4791	chromosome 2 open reading frame 74
										COLGALT2	23127	-0.25639	7.5066	-4.7678	0.00010106	0.0128	1.4217	collagen beta(1-O)galactosyltransferase 2
										CCNDBP1	23582	-0.2566	9.1504	-3.582	0.0017335	0.034665	-1.2066	cyclin D1 binding protein 1
										AZGP1	563	-0.25701	7.7009	-3.5615	0.00182	0.034799	-1.2514	"alpha-2-glycoprotein 1, zinc-binding"
										KCTD14	65987	-0.25754	9.3127	-3.3172	0.0032404	0.042879	-1.7807	potassium channel tetramerization domain containing 14
										GRIN2A	2903	-0.25796	8.3411	-3.1674	0.0045971	0.049313	-2.1	glutamate ionotropic receptor NMDA type subunit 2A
										LTN1	26046	-0.25813	6.342	-4.3021	0.0003088	0.018634	0.38716	listerin E3 ubiquitin protein ligase 1
										F5	2153	-0.2592	7.8984	-3.5686	0.0017894	0.034799	-1.2358	coagulation factor V
										PRR26	414235	-0.25923	7.2186	-3.6132	0.0016096	0.033662	-1.1384	proline rich 26
										ATP6V1C1	528	-0.25939	8.4074	-3.1548	0.0047335	0.049723	-2.1266	ATPase H+ transporting V1 subunit C1
										TFPI	7035	-0.25951	8.5584	-3.3905	0.0027274	0.040092	-1.6228	tissue factor pathway inhibitor
										SLC2A11	66035	-0.25997	7.2739	-5.2641	3.1114e-05	0.0087454	2.5111	solute carrier family 2 member 11
										CTPS2	56474	-0.26044	8.6118	-4.262	0.00034001	0.01948	0.298	CTP synthase 2
										HRAS	3265	-0.26056	9.1353	-3.2679	0.003637	0.045306	-1.8862	"HRas proto-oncogene, GTPase"
										KRT12	3859	-0.26057	8.4386	-5.6283	1.3275e-05	0.0062071	3.296	keratin 12
										RPS6KC1	26750	-0.26101	8.6008	-4.6806	0.00012449	0.013349	1.2287	ribosomal protein S6 kinase C1
										CLINT1	9685	-0.26126	10.595	-3.6724	0.0013981	0.031963	-1.0087	clathrin interactor 1
										CBX3	11335	-0.2613	10.585	-3.4421	0.0024148	0.038516	-1.5112	chromobox 3
										TSTD1	100131187	-0.26131	10.65	-3.4254	0.0025118	0.03909	-1.5473	thiosulfate sulfurtransferase like domain containing 1
										DNAJB14	79982	-0.2615	8.7723	-3.4521	0.0023584	0.037998	-1.4895	DnaJ heat shock protein family (Hsp40) member B14
										IFT80	57560	-0.26157	8.399	-4.6051	0.00014916	0.014385	1.0612	intraflagellar transport 80
										HECTD1	25831	-0.26169	8.3156	-3.6385	0.0015157	0.032815	-1.083	HECT domain E3 ubiquitin protein ligase 1
										PI4KA	5297	-0.26186	8.579	-3.205	0.0042125	0.047612	-2.0203	phosphatidylinositol 4-kinase alpha
										TMEM68	137695	-0.26194	7.3839	-4.6242	0.00014249	0.014222	1.1036	transmembrane protein 68
										ITLN1	55600	-0.2621	6.2599	-3.9646	0.00069486	0.025261	-0.36337	intelectin 1
										POLI	11201	-0.26223	5.8629	-4.6658	0.00012897	0.013621	1.1959	DNA polymerase iota
										SMC3	9126	-0.26274	7.7927	-4.1166	0.00048224	0.022443	-0.025512	structural maintenance of chromosomes 3
										MFSD9	84804	-0.26299	7.3137	-4.661	0.00013046	0.013621	1.1853	major facilitator superfamily domain containing 9
										BAIAP2L2	80115	-0.26301	8.5477	-4.7389	0.00010828	0.012832	1.3578	BAR/IMD domain containing adaptor protein 2 like 2
										CTSB	1508	-0.26309	10.37	-3.3814	0.0027864	0.040532	-1.6424	cathepsin B
										PTK6	5753	-0.26336	8.8529	-3.9614	0.00070018	0.025261	-0.37042	protein tyrosine kinase 6
										COPS6	10980	-0.26347	9.8751	-3.1909	0.0043531	0.048227	-2.0503	COP9 signalosome subunit 6
										ERMP1	79956	-0.26362	10.47	-4.6854	0.00012308	0.013334	1.2392	endoplasmic reticulum metallopeptidase 1
										IKBIP	121457	-0.26373	7.5537	-3.3637	0.0029052	0.041129	-1.6807	IKBKB interacting protein
										DIS3	22894	-0.26412	7.3684	-3.5482	0.0018783	0.035319	-1.2804	"DIS3 homolog, exosome endoribonuclease and 3'-5' exoribonuclease"
										NAPG	8774	-0.26416	8.3312	-5.0485	5.1786e-05	0.010403	2.0404	NSF attachment protein gamma
										CGNL1	84952	-0.2642	8.3694	-4.8998	7.3747e-05	0.011704	1.7134	cingulin like 1
										PXMP4	11264	-0.26425	9.0207	-3.6995	0.0013105	0.031105	-0.94906	peroxisomal membrane protein 4
										EDEM1	9695	-0.2646	9.2876	-3.1824	0.0044399	0.048609	-2.0683	ER degradation enhancing alpha-mannosidase like protein 1
										NINJ2-AS1	100049716	-0.26462	7.5103	-3.3048	0.0033357	0.043326	-1.8072	NINJ2 antisense RNA 1
										YPEL5	51646	-0.2647	9.6326	-3.7657	0.001119	0.029695	-0.80336	yippee like 5
										HSBP1L1	440498	-0.26504	7.5651	-4.337	0.00028391	0.017849	0.46499	heat shock factor binding protein 1 like 1
										SPNS1	83985	-0.26547	9.3083	-3.3468	0.0030229	0.041825	-1.717	sphingolipid transporter 1 (putative)
										GK5	256356	-0.26595	5.7586	-4.0832	0.00052261	0.023429	-0.099917	glycerol kinase 5
										SEC24B	10427	-0.26596	9.4941	-3.6876	0.0013483	0.031595	-0.97528	"SEC24 homolog B, COPII coat complex component"
										ATP2B1	490	-0.26657	9.9244	-3.4253	0.0025124	0.03909	-1.5475	ATPase plasma membrane Ca2+ transporting 1
										IQGAP1	8826	-0.26727	11.405	-3.4699	0.0022613	0.037667	-1.4509	IQ motif containing GTPase activating protein 1
										ZNRF3	84133	-0.26747	9.2533	-3.676	0.0013859	0.031876	-1.0006	zinc and ring finger 3
										ALG1	56052	-0.26765	6.8923	-4.1284	0.00046877	0.022075	0.00069084	ALG1 chitobiosyldiphosphodolichol beta-mannosyltransferase
										TMEM107	84314	-0.26768	6.6426	-3.3868	0.002751	0.040269	-1.6307	transmembrane protein 107
										MVB12A	93343	-0.26793	9.0967	-3.2044	0.0042182	0.047612	-2.0216	multivesicular body subunit 12A
										VASP	7408	-0.26837	11.564	-3.8015	0.001027	0.028742	-0.72419	vasodilator stimulated phosphoprotein
										PHAX	51808	-0.26845	8.4398	-4.3617	0.0002676	0.017622	0.51979	phosphorylated adaptor for RNA export
										PLA2G12A	81579	-0.26863	8.9436	-3.7494	0.0011631	0.03002	-0.83908	phospholipase A2 group XIIA
										NSRP1	84081	-0.26887	8.6102	-4.1895	0.00040476	0.02127	0.1366	nuclear speckle splicing regulatory protein 1
										LINC00621	100996930	-0.2693	9.863	-3.9511	0.00071771	0.025311	-0.39328	long intergenic non-protein coding RNA 621
										ZNF587	84914	-0.26931	8.311	-5.0858	4.7409e-05	0.0098997	2.122	zinc finger protein 587
										KCNK6	9424	-0.26964	7.1095	-3.5264	0.0019782	0.036082	-1.328	potassium two pore domain channel subfamily K member 6
										RAP1GAP2	23108	-0.2698	8.6658	-4.6944	0.00012044	0.013182	1.2593	RAP1 GTPase activating protein 2
										FCGRT	2217	-0.2698	9.9354	-3.434	0.0024612	0.038715	-1.5287	Fc fragment of IgG receptor and transporter
										HDHD2	84064	-0.2699	8.8154	-3.6283	0.0015527	0.033076	-1.1053	haloacid dehalogenase like hydrolase domain containing 2
										PALM3	342979	-0.27	8.209	-4.6271	0.00014152	0.014215	1.1099	paralemmin 3
										LITAF	9516	-0.27013	9.7991	-3.1869	0.0043938	0.048354	-2.0588	lipopolysaccharide induced TNF factor
										ARHGEF9	23229	-0.27031	7.5678	-4.7446	0.00010681	0.012832	1.3705	Cdc42 guanine nucleotide exchange factor 9
										CSDE1	7812	-0.27034	11.214	-3.742	0.0011841	0.03002	-0.85558	cold shock domain containing E1
										TULP4	56995	-0.27055	7.8126	-4.1475	0.00044782	0.021706	0.043017	TUB like protein 4
										SUDS3	64426	-0.27148	9.2618	-3.2271	0.0040006	0.046787	-1.9733	"SDS3 homolog, SIN3A corepressor complex component"
										SEC31A	22872	-0.2718	10.808	-3.1825	0.0044388	0.048609	-2.0681	"SEC31 homolog A, COPII coat complex component"
										P4HTM	54681	-0.27184	10.566	-3.7888	0.0010586	0.029016	-0.75222	"prolyl 4-hydroxylase, transmembrane"
										ALCAM	214	-0.27216	9.7787	-4.0295	0.00059456	0.024507	-0.21923	activated leukocyte cell adhesion molecule
										RB1CC1	9821	-0.27254	8.2788	-3.9618	0.00069946	0.025261	-0.36947	RB1 inducible coiled-coil 1
										LINC00342	150759	-0.27274	5.7405	-3.4701	0.0022604	0.037667	-1.4505	long intergenic non-protein coding RNA 342
										DPH6	89978	-0.273	7.544	-3.404	0.0026422	0.039815	-1.5937	diphthamine biosynthesis 6
										KIAA1191	57179	-0.27323	10.433	-3.9684	0.00068854	0.025261	-0.35492	KIAA1191
										CHURC1	91612	-0.27326	9.5062	-3.4377	0.00244	0.038635	-1.5207	churchill domain containing 1
										GTF2H3	2967	-0.27361	9.1936	-3.8225	0.00097681	0.028384	-0.67799	general transcription factor IIH subunit 3
										SERINC3	10955	-0.27379	11.864	-3.3303	0.003142	0.042484	-1.7524	serine incorporator 3
										MPHOSPH9	10198	-0.27409	7.6919	-3.6289	0.0015504	0.03307	-1.1039	M-phase phosphoprotein 9
										CLCN5	1184	-0.27414	7.87	-3.7943	0.0010449	0.028889	-0.74017	chloride voltage-gated channel 5
										AGT	183	-0.27422	10.277	-4.1523	0.00044266	0.021706	0.053742	angiotensinogen
										SLC22A18	5002	-0.27436	10.85	-3.181	0.0044538	0.048612	-2.0711	solute carrier family 22 member 18
										PAGR1	79447	-0.2744	7.0008	-4.1864	0.00040776	0.021275	0.12976	PAXIP1 associated glutamate rich protein 1
										AUH	549	-0.27452	8.2329	-3.7725	0.0011008	0.029409	-0.78824	AU RNA binding methylglutaconyl-CoA hydratase
										ALMS1	7840	-0.275	7.6249	-4.8781	7.7662e-05	0.011827	1.6655	ALMS1 centrosome and basal body associated protein
										HP1BP3	50809	-0.27552	9.8145	-4.0087	0.00062498	0.025097	-0.26538	heterochromatin protein 1 binding protein 3
										SPATA17	128153	-0.27562	6.262	-3.2337	0.0039393	0.046538	-1.9592	spermatogenesis associated 17
										TRAPPC6B	122553	-0.27572	8.7816	-4.1785	0.00041558	0.021275	0.11216	trafficking protein particle complex 6B
										ULK3	25989	-0.27582	9.2543	-4.3772	0.00025776	0.017316	0.55447	unc-51 like kinase 3
										PPWD1	23398	-0.27586	7.1515	-3.518	0.002018	0.036305	-1.3464	peptidylprolyl isomerase domain and WD repeat containing 1
										RDH14	57665	-0.276	9.0917	-3.6156	0.0016002	0.033662	-1.133	retinol dehydrogenase 14
										SDHAF4	135154	-0.27686	7.29	-3.1994	0.004268	0.047733	-2.0323	succinate dehydrogenase complex assembly factor 4
										ACBD6	84320	-0.27765	9.15	-3.7473	0.0011693	0.03002	-0.84391	acyl-CoA binding domain containing 6
										TMEM45A	55076	-0.27797	6.9035	-3.6011	0.0016565	0.034135	-1.1648	transmembrane protein 45A
										ELMO3	79767	-0.27797	9.7552	-3.5241	0.0019891	0.036082	-1.3331	engulfment and cell motility 3
										FBXO25	26260	-0.27817	9.3545	-3.4484	0.0023791	0.038177	-1.4975	F-box protein 25
										FLNA	2316	-0.27831	11.924	-3.7057	0.0012913	0.030878	-0.93543	filamin A
										TBC1D15	64786	-0.2789	8.6181	-3.3964	0.0026898	0.040031	-1.6101	TBC1 domain family member 15
										STAG2	10735	-0.27958	10.066	-3.3254	0.0031786	0.042786	-1.763	stromal antigen 2
										CENPC	1060	-0.27975	6.9869	-3.7994	0.0010321	0.028742	-0.72879	centromere protein C
										TERF1	7013	-0.27981	8.7942	-3.5625	0.0018157	0.034799	-1.2493	telomeric repeat binding factor 1
										ARID4A	5926	-0.27994	7.2709	-4.2816	0.00032438	0.019353	0.34156	AT-rich interaction domain 4A
										PET117	100303755	-0.28008	7.2201	-3.4604	0.0023128	0.0378	-1.4716	PET117 cytochrome c oxidase chaperone
										NDUFS1	4719	-0.28024	7.8882	-4.0058	0.00062939	0.025097	-0.27187	NADH:ubiquinone oxidoreductase core subunit S1
										PKIG	11142	-0.28027	8.2559	-3.2053	0.0042089	0.047612	-2.0196	cAMP-dependent protein kinase inhibitor gamma
										CCDC198	55195	-0.28047	8.9238	-3.8167	0.00099042	0.028539	-0.69076	coiled-coil domain containing 198
										DCAF16	54876	-0.28065	7.4337	-5.0215	5.5213e-05	0.010685	1.9812	DDB1 and CUL4 associated factor 16
										CD302	9936	-0.28075	7.4243	-3.3611	0.0029228	0.041135	-1.6862	CD302 molecule
										LONP2	83752	-0.28077	9.4857	-3.9137	0.00078498	0.026346	-0.47607	"lon peptidase 2, peroxisomal"
										GTF2H4	2968	-0.28098	7.7472	-3.8924	0.00082613	0.026806	-0.52327	general transcription factor IIH subunit 4
										UBE4A	9354	-0.28167	10.358	-3.8113	0.0010033	0.028567	-0.70265	ubiquitination factor E4A
										TTC31	64427	-0.28203	9.257	-4.8202	8.9159e-05	0.012304	1.5377	tetratricopeptide repeat domain 31
										MDM1	56890	-0.28217	6.3462	-4.9723	6.2064e-05	0.010944	1.873	Mdm1 nuclear protein
										SLC16A5	9121	-0.28239	9.5669	-4.2591	0.00034237	0.019545	0.29159	solute carrier family 16 member 5
										MTCL1	23255	-0.28254	8.514	-3.5555	0.0018462	0.035089	-1.2646	microtubule crosslinking factor 1
										URI1	8725	-0.28269	8.6426	-4.3589	0.00026937	0.017622	0.51366	URI1 prefoldin like chaperone
										AMDHD2	51005	-0.28277	8.0678	-3.5693	0.0017867	0.034799	-1.2345	amidohydrolase domain containing 2
										C15orf40	123207	-0.28284	8.9695	-3.2796	0.0035389	0.044432	-1.8612	chromosome 15 open reading frame 40
										TCEAL4	79921	-0.283	11.333	-3.4162	0.002567	0.039474	-1.5672	transcription elongation factor A like 4
										ZBTB4	57659	-0.28303	9.0725	-4.4756	0.00020354	0.014954	0.77327	zinc finger and BTB domain containing 4
										MMUT	4594	-0.2831	8.6894	-3.8239	0.00097332	0.028384	-0.67469	methylmalonyl-CoA mutase
										ISCU	23479	-0.28502	11.127	-3.5062	0.0020753	0.036594	-1.3721	iron-sulfur cluster assembly enzyme
										GPANK1	7918	-0.28532	9.0574	-3.9337	0.00074833	0.025924	-0.43189	G-patch domain and ankyrin repeats 1
										TFDP2	7029	-0.28548	8.0492	-4.5348	0.00017659	0.014385	0.90485	transcription factor Dp-2
										CYBA	1535	-0.28565	12.962	-3.203	0.0042316	0.047686	-2.0245	cytochrome b-245 alpha chain
										FOXA1	3169	-0.28598	8.472	-3.7191	0.0012505	0.030692	-0.90588	forkhead box A1
										PHACTR3	116154	-0.28602	9.7932	-4.0505	0.00056526	0.02388	-0.17248	phosphatase and actin regulator 3
										LOC728613	728613	-0.28684	7.7881	-4.5109	0.00018701	0.014395	0.85174	programmed cell death 6 pseudogene
										PLAGL1	5325	-0.28694	8.2972	-3.8409	0.0009347	0.027908	-0.6373	PLAG1 like zinc finger 1
										ZBTB41	360023	-0.28737	9.182	-3.7373	0.0011973	0.030093	-0.8658	zinc finger and BTB domain containing 41
										SMIM26	388789	-0.28772	9.2019	-3.4326	0.0024693	0.038762	-1.5317	small integral membrane protein 26
										ALG10B	144245	-0.28778	5.8038	-5.2052	3.5749e-05	0.0094555	2.3829	"ALG10 alpha-1,2-glucosyltransferase B"
										OIP5-AS1	729082	-0.28784	8.8625	-4.1381	0.00045805	0.02185	0.022109	OIP5 antisense RNA 1
										ABHD2	11057	-0.2879	11.26	-3.9658	0.00069282	0.025261	-0.36065	abhydrolase domain containing 2
										PPP1R7	5510	-0.28796	9.8842	-3.4393	0.0024309	0.038608	-1.5173	protein phosphatase 1 regulatory subunit 7
										ABI3BP	25890	-0.2884	7.3702	-3.5048	0.002082	0.036624	-1.375	ABI family member 3 binding protein
										UBXN7	26043	-0.28853	8.5525	-4.5921	0.0001539	0.014385	1.0322	UBX domain protein 7
										CDK5RAP3	80279	-0.28862	11.205	-4.3328	0.0002868	0.017849	0.45562	CDK5 regulatory subunit associated protein 3
										ASB16-AS1	339201	-0.28882	7.653	-3.5857	0.0017183	0.034561	-1.1985	ASB16 antisense RNA 1
										TOMM20	9804	-0.28886	11.457	-3.2063	0.0041992	0.047612	-2.0175	translocase of outer mitochondrial membrane 20
										NELFA	7469	-0.28904	8.5637	-4.2984	0.00031153	0.018727	0.37902	negative elongation factor complex member A
										AK3	50808	-0.28919	9.7364	-4.015	0.0006156	0.024922	-0.25139	adenylate kinase 3
										PLEKHH1	57475	-0.29019	7.0233	-4.0403	0.00057932	0.024258	-0.19522	"pleckstrin homology, MyTH4 and FERM domain containing H1"
										PIAS1	8554	-0.29044	9.223	-4.9561	6.4499e-05	0.011248	1.8374	protein inhibitor of activated STAT 1
										MKRN1	23608	-0.29069	9.7369	-3.6992	0.0013112	0.031105	-0.94958	makorin ring finger protein 1
										GATD3A	8209	-0.29073	8.3783	-3.5519	0.0018618	0.035218	-1.2723	glutamine amidotransferase like class 1 domain containing 3A
										ACP6	51205	-0.29136	11.104	-4.5218	0.00018217	0.014385	0.87599	"acid phosphatase 6, lysophosphatidic"
										RPL13P5	283345	-0.29187	8.5257	-3.4036	0.0026443	0.039815	-1.5945	ribosomal protein L13 pseudogene 5
										SNHG11	128439	-0.29194	9.4275	-6.0431	5.1159e-06	0.005047	4.1706	small nucleolar RNA host gene 11
										SRD5A3	79644	-0.29255	8.3039	-3.5154	0.0020305	0.036305	-1.352	steroid 5 alpha-reductase 3
										MARF1	9665	-0.29268	7.7415	-4.0717	0.00053728	0.023599	-0.12552	meiosis regulator and mRNA stability factor 1
										NORAD	647979	-0.2928	10.86	-3.7787	0.0010845	0.029208	-0.77448	non-coding RNA activated by DNA damage
										TPRKB	51002	-0.29354	9.9507	-3.6359	0.0015248	0.032833	-1.0886	TP53RK binding protein
										HERPUD2	64224	-0.29377	8.7478	-4.0523	0.00056283	0.02388	-0.16851	HERPUD family member 2
										PFKFB3	5209	-0.29381	11.01	-3.2616	0.0036911	0.045621	-1.8997	"6-phosphofructo-2-kinase/fructose-2,6-biphosphatase 3"
										GRAMD4	23151	-0.29529	9.0986	-4.6187	0.00014439	0.014322	1.0913	GRAM domain containing 4
										MCUR1	63933	-0.29543	8.9925	-4.0262	0.00059928	0.024507	-0.22654	mitochondrial calcium uniporter regulator 1
										COX20	116228	-0.29662	9.2962	-3.3945	0.0027015	0.040031	-1.6141	cytochrome c oxidase assembly factor COX20
										TXK	7294	-0.29734	6.4531	-3.2009	0.0042527	0.04773	-2.029	TXK tyrosine kinase
										MCEE	84693	-0.29747	8.5426	-3.2957	0.003408	0.043449	-1.8268	methylmalonyl-CoA epimerase
										ACADM	34	-0.29754	8.9205	-3.4358	0.0024509	0.038715	-1.5248	acyl-CoA dehydrogenase medium chain
										C1orf210	149466	-0.2993	9.0002	-4.2374	0.00036071	0.020086	0.24328	chromosome 1 open reading frame 210
										RPS23	6228	-0.29932	9.2221	-3.5874	0.0017116	0.034514	-1.1949	ribosomal protein S23
										EIF2S3	1968	-0.30021	11.19	-3.4137	0.0025823	0.039595	-1.5727	eukaryotic translation initiation factor 2 subunit gamma
										HS2ST1	9653	-0.30044	7.9386	-4.1708	0.00042334	0.021461	0.095054	heparan sulfate 2-O-sulfotransferase 1
										RDH10	157506	-0.30144	7.7648	-3.939	0.00073872	0.025653	-0.41995	retinol dehydrogenase 10
										HHAT	55733	-0.30158	7.6809	-4.8362	8.5821e-05	0.012161	1.5731	hedgehog acyltransferase
										LINC00992	728342	-0.30159	8.9201	-3.3318	0.0031309	0.042484	-1.7492	long intergenic non-protein coding RNA 992
										PIGZ	80235	-0.30164	8.6134	-4.0902	0.00051384	0.023166	-0.084246	phosphatidylinositol glycan anchor biosynthesis class Z
										FIBP	9158	-0.30227	11.142	-3.5291	0.0019656	0.03602	-1.3222	FGF1 intracellular binding protein
										MEIS2	4212	-0.30263	10.03	-3.6176	0.0015927	0.033662	-1.1287	Meis homeobox 2
										XPA	7507	-0.3031	7.356	-4.6955	0.00012014	0.013182	1.2616	"XPA, DNA damage recognition and repair factor"
										ZNF791	163049	-0.30471	8.8184	-3.8999	0.00081132	0.026658	-0.50657	zinc finger protein 791
										SPAST	6683	-0.30537	7.4957	-3.2769	0.0035608	0.044632	-1.8669	spastin
										KBTBD7	84078	-0.30558	7.2469	-4.013	0.00061864	0.024925	-0.25595	kelch repeat and BTB domain containing 7
										C6orf141	135398	-0.30579	8.1908	-4.5572	0.00016734	0.014385	0.95467	chromosome 6 open reading frame 141
										TPR	7175	-0.30594	8.3459	-5.0727	4.8898e-05	0.010078	2.0934	"translocated promoter region, nuclear basket protein"
										NICN1	84276	-0.30618	8.5987	-3.2577	0.0037251	0.045817	-1.9081	nicolin 1
										YIF1A	10897	-0.30631	11.156	-3.3219	0.003205	0.042792	-1.7706	"Yip1 interacting factor homolog A, membrane trafficking protein"
										ADGRF1	266977	-0.30679	10.425	-3.2449	0.0038379	0.046142	-1.9354	adhesion G protein-coupled receptor F1
										PJA2	9867	-0.30721	10.358	-3.4931	0.0021406	0.037091	-1.4006	praja ring finger ubiquitin ligase 2
										CHRAC1	54108	-0.30747	9.2866	-4.321	0.00029508	0.018011	0.42925	chromatin accessibility complex subunit 1
										ALDH6A1	4329	-0.30754	9.7107	-3.2522	0.0037728	0.046031	-1.9197	aldehyde dehydrogenase 6 family member A1
										TRHDE	29953	-0.30808	9.5517	-4.2631	0.00033912	0.01948	0.30043	thyrotropin releasing hormone degrading enzyme
										SLIRP	81892	-0.30973	11.561	-3.2072	0.0041911	0.047612	-2.0157	SRA stem-loop interacting RNA binding protein
										ZNF566	84924	-0.30996	6.2939	-3.5287	0.0019672	0.03602	-1.3229	zinc finger protein 566
										SLK	9748	-0.31055	9.121	-3.9666	0.00069141	0.025261	-0.35877	STE20 like kinase
										RALBP1	10928	-0.31197	9.5533	-3.7301	0.0012183	0.030271	-0.88177	ralA binding protein 1
										FAM210B	116151	-0.31252	9.5483	-3.9047	0.00080221	0.02655	-0.49613	family with sequence similarity 210 member B
										C8orf88	100127983	-0.31339	8.0681	-3.8525	0.00090902	0.027908	-0.61158	chromosome 8 open reading frame 88
										SPSB2	84727	-0.31357	8.5746	-3.9427	0.00073231	0.025549	-0.41189	splA/ryanodine receptor domain and SOCS box containing 2
										FAM169A	26049	-0.3142	7.9386	-3.4761	0.0022281	0.037537	-1.4373	family with sequence similarity 169 member A
										TMC5	79838	-0.31449	10.319	-4.0673	0.0005429	0.02367	-0.13515	transmembrane channel like 5
										CCDC43	124808	-0.31468	9.9424	-4.6709	0.0001274	0.01357	1.2072	coiled-coil domain containing 43
										MITD1	129531	-0.31504	8.1523	-3.9856	0.00066057	0.025261	-0.31658	microtubule interacting and trafficking domain containing 1
										KIF3A	11127	-0.31551	7.7267	-4.5094	0.00018767	0.014395	0.84845	kinesin family member 3A
										RNF135	84282	-0.31616	8.2443	-3.9898	0.00065405	0.025261	-0.30741	ring finger protein 135
										STMP1	647087	-0.3162	8.5468	-3.9588	0.00070456	0.025261	-0.37619	short transmembrane mitochondrial protein 1
										TLCD2	727910	-0.31654	7.4259	-3.237	0.003909	0.046502	-1.9521	TLC domain containing 2
										MAN2A1	4124	-0.31678	9.8964	-3.3426	0.0030528	0.041946	-1.7261	mannosidase alpha class 2A member 1
										NBDY	550643	-0.31732	9.2966	-5.26	3.1411e-05	0.0087454	2.5023	negative regulator of P-body association
										FAM85A	619423	-0.31809	8.5418	-4.5177	0.00018396	0.014385	0.86695	family with sequence similarity 85 member A
										EPS8L3	79574	-0.31828	10.069	-4.7086	0.00011643	0.013105	1.2906	EPS8 like 3
										BBS4	585	-0.3186	8.799	-4.2683	0.00033491	0.019398	0.31198	Bardet-Biedl syndrome 4
										RCAN3	11123	-0.31933	7.5081	-5.1235	4.3362e-05	0.009892	2.2045	RCAN family member 3
										PEX7	5191	-0.31933	7.5052	-4.9478	6.5782e-05	0.011347	1.8191	peroxisomal biogenesis factor 7
										GNG12	55970	-0.32052	10.528	-3.2835	0.0035066	0.044266	-1.8528	G protein subunit gamma 12
										GIPC2	54810	-0.32081	6.1627	-4.2791	0.00032632	0.019396	0.33606	GIPC PDZ domain containing family member 2
										GMCL1	64395	-0.32127	10.144	-3.1571	0.0047083	0.049723	-2.1218	"germ cell-less 1, spermatogenesis associated"
										IL18	3606	-0.32135	8.9544	-4.1377	0.00045848	0.02185	0.021236	interleukin 18
										ALG9	79796	-0.3215	6.9636	-5.4248	2.1331e-05	0.0073285	2.8593	"ALG9 alpha-1,2-mannosyltransferase"
										VPS41	27072	-0.32205	9.7774	-4.0244	0.00060194	0.024507	-0.23063	VPS41 subunit of HOPS complex
										LINC01560	203414	-0.32277	6.9642	-3.9442	0.00072965	0.025549	-0.40853	long intergenic non-protein coding RNA 1560
										LOC257396	257396	-0.32313	5.8343	-4.3501	0.00027513	0.017739	0.49408	uncharacterized LOC257396
										MBTD1	54799	-0.32384	7.1027	-5.0928	4.6629e-05	0.009892	2.1374	mbt domain containing 1
										ANTXR2	118429	-0.32395	8.6681	-4.6415	0.0001367	0.013907	1.142	ANTXR cell adhesion molecule 2
										GLUD1	2746	-0.32419	10.646	-3.275	0.0035773	0.044772	-1.8711	glutamate dehydrogenase 1
										TTC37	9652	-0.32429	8.9636	-3.9328	0.00074979	0.025924	-0.43369	tetratricopeptide repeat domain 37
										JPX	554203	-0.32554	5.8399	-4.1806	0.00041354	0.021275	0.11672	"JPX transcript, XIST activator"
										HOOK1	51361	-0.32584	9.226	-3.5221	0.0019985	0.036123	-1.3374	hook microtubule tethering protein 1
										EIF3A	8661	-0.32594	9.9948	-4.8619	8.0732e-05	0.011965	1.6296	eukaryotic translation initiation factor 3 subunit A
										NWD2	57495	-0.32638	7.6385	-3.1642	0.0046313	0.04952	-2.1067	NACHT and WD repeat domain containing 2
										MXI1	4601	-0.32673	10.029	-3.2826	0.0035143	0.044266	-1.8549	"MAX interactor 1, dimerization protein"
										ANP32A	8125	-0.3268	11.177	-3.9784	0.00067212	0.025261	-0.33261	acidic nuclear phosphoprotein 32 family member A
										LAMB2	3913	-0.32756	9.1003	-4.1322	0.00046451	0.021961	0.0091386	laminin subunit beta 2
										TRIM59	286827	-0.32862	8.7333	-3.8079	0.0010115	0.028596	-0.71019	tripartite motif containing 59
										LAMP2	3920	-0.32893	10.34	-4.3759	0.00025859	0.017316	0.5515	lysosomal associated membrane protein 2
										MED29	55588	-0.3307	9.6822	-3.4621	0.0023034	0.037764	-1.4679	mediator complex subunit 29
										SECISBP2L	9728	-0.33137	9.3799	-4.2159	0.00037989	0.020528	0.1953	SECIS binding protein 2 like
										PPL	5493	-0.33224	11.193	-3.3288	0.003153	0.042549	-1.7556	periplakin
										PLAAT1	57110	-0.33227	8.268	-4.1039	0.00049728	0.022678	-0.053946	phospholipase A and acyltransferase 1
										KIF13B	23303	-0.33292	10.857	-3.5724	0.0017737	0.034799	-1.2277	kinesin family member 13B
										STK39	27347	-0.33325	10.891	-4.0751	0.00053287	0.023505	-0.1179	serine/threonine kinase 39
										CCDC18	343099	-0.33495	5.6571	-4.4569	0.00021287	0.015426	0.73173	coiled-coil domain containing 18
										FAM189B	10712	-0.33514	7.147	-4.7325	0.00010997	0.012832	1.3435	family with sequence similarity 189 member B
										C15orf61	145853	-0.33556	10.15	-4.5176	0.00018401	0.014385	0.86671	chromosome 15 open reading frame 61
										TBC1D8	11138	-0.33561	9.5077	-5.415	2.1827e-05	0.0073285	2.8381	TBC1 domain family member 8
										ADAM1A	8759	-0.33645	6.3494	-3.4725	0.0022474	0.037667	-1.4452	ADAM metallopeptidase domain 1A (pseudogene)
										VPS4B	9525	-0.33683	10.709	-5.7119	1.0937e-05	0.0062071	3.4741	vacuolar protein sorting 4 homolog B
										CIPC	85457	-0.33859	7.8919	-3.375	0.0028289	0.04072	-1.6563	CLOCK interacting pacemaker
										DMAC1	90871	-0.33882	6.4753	-4.7636	0.00010208	0.0128	1.4125	distal membrane arm assembly complex 1
										PIGW	284098	-0.34003	9.0504	-3.2052	0.0042098	0.047612	-2.0198	phosphatidylinositol glycan anchor biosynthesis class W
										HAUS6	54801	-0.34047	7.8923	-4.026	0.00059959	0.024507	-0.22703	HAUS augmin like complex subunit 6
										GALNT7	51809	-0.34183	10.136	-4.8567	8.1733e-05	0.011965	1.6182	polypeptide N-acetylgalactosaminyltransferase 7
										LYZ	4069	-0.34248	9.5674	-3.4981	0.0021154	0.036973	-1.3897	lysozyme
										CDC16	8881	-0.343	8.4222	-6.0587	4.9378e-06	0.005047	4.203	cell division cycle 16
										DDHD2	23259	-0.34389	9.3074	-4.8117	9.0989e-05	0.012342	1.5189	DDHD domain containing 2
										ILF3-DT	147727	-0.34439	7.6742	-3.2791	0.0035429	0.044447	-1.8623	ILF3 divergent transcript
										LOC642361	642361	-0.34509	8.0806	-3.8951	0.0008208	0.026803	-0.5173	uncharacterized LOC642361
										ZEB1-AS1	220930	-0.34724	7.495	-4.1665	0.00042778	0.021516	0.085397	ZEB1 antisense RNA 1
										FGD4	121512	-0.34757	8.4302	-4.4685	0.000207	0.015069	0.75764	"FYVE, RhoGEF and PH domain containing 4"
										RAB22A	57403	-0.34847	9.6778	-4.579	0.00015881	0.014385	1.0031	"RAB22A, member RAS oncogene family"
										RECQL	5965	-0.34873	8.7428	-3.5454	0.0018909	0.035345	-1.2865	RecQ like helicase
										CMAS	55907	-0.34873	8.3657	-3.3482	0.0030125	0.041825	-1.7139	cytidine monophosphate N-acetylneuraminic acid synthetase
										ZNF623	9831	-0.34965	7.3842	-3.4228	0.0025274	0.039241	-1.553	zinc finger protein 623
										LRRC58	116064	-0.35041	8.2684	-5.4263	2.1259e-05	0.0073285	2.8624	leucine rich repeat containing 58
										CCDC106	29903	-0.35263	7.3304	-4.3341	0.0002859	0.017849	0.45853	coiled-coil domain containing 106
										ROBO1	6091	-0.35366	7.8147	-4.6065	0.00014866	0.014385	1.0643	roundabout guidance receptor 1
										RBL2	5934	-0.35401	9.1515	-3.5583	0.0018339	0.034938	-1.2584	RB transcriptional corepressor like 2
										SHPRH	257218	-0.35719	7.0735	-3.3862	0.002755	0.040269	-1.6321	SNF2 histone linker PHD RING helicase
										GNS	2799	-0.35752	10.095	-3.7667	0.0011163	0.029674	-0.80115	glucosamine (N-acetyl)-6-sulfatase
										ETFB	2109	-0.35772	11.044	-3.1787	0.0044782	0.048675	-2.0761	electron transfer flavoprotein subunit beta
										SYNJ2BP	55333	-0.35855	8.7647	-3.4129	0.002587	0.039628	-1.5744	synaptojanin 2 binding protein
										NIPSNAP3A	25934	-0.3589	7.6185	-4.8289	8.733e-05	0.012265	1.5569	nipsnap homolog 3A
										RRAGD	58528	-0.35926	8.9946	-3.249	0.0038012	0.046142	-1.9266	Ras related GTP binding D
										FAM107B	83641	-0.35983	10.562	-3.9222	0.00076926	0.026283	-0.45738	family with sequence similarity 107 member B
										NAA40	79829	-0.36062	8.9498	-4.724	0.0001122	0.012997	1.3249	"N-alpha-acetyltransferase 40, NatD catalytic subunit"
										TOP2B	7155	-0.36083	9.6958	-4.0331	0.0005894	0.024487	-0.21117	DNA topoisomerase II beta
										KCND2	3751	-0.36092	6.1176	-4.5516	0.00016958	0.014385	0.94233	potassium voltage-gated channel subfamily D member 2
										OTUD6B	51633	-0.36338	6.7071	-6.1147	4.3483e-06	0.0049291	4.3193	OTU deubiquitinase 6B
										EBLN3P	100506710	-0.36351	9.4104	-3.3381	0.0030851	0.042135	-1.7357	"endogenous Bornavirus like nucleoprotein 3, pseudogene"
										DCP1B	196513	-0.36419	8.0155	-4.3837	0.00025381	0.017214	0.56879	decapping mRNA 1B
										FRAT2	23401	-0.36565	7.9137	-4.5195	0.00018315	0.014385	0.87102	FRAT regulator of WNT signaling pathway 2
										FAM13B	51306	-0.36942	7.9728	-3.9878	0.0006571	0.025261	-0.31172	family with sequence similarity 13 member B
										TNRC6B	23112	-0.36987	8.3717	-4.2757	0.00032904	0.019398	0.32835	trinucleotide repeat containing adaptor 6B
										NHS	4810	-0.37077	8.467	-4.8396	8.5141e-05	0.012161	1.5804	NHS actin remodeling regulator
										DNAJC14	85406	-0.3734	8.2312	-3.9195	0.00077424	0.026311	-0.46335	DnaJ heat shock protein family (Hsp40) member C14
										IFT74	80173	-0.3737	6.0692	-4.8078	9.1859e-05	0.012354	1.5101	intraflagellar transport 74
										SNHG8	100093630	-0.37421	9.2537	-4.2375	0.00036064	0.020086	0.24345	small nucleolar RNA host gene 8
										HINT3	135114	-0.37592	6.907	-4.3355	0.00028499	0.017849	0.46146	histidine triad nucleotide binding protein 3
										CDC42EP5	148170	-0.37619	7.6329	-3.8984	0.00081443	0.026705	-0.5101	CDC42 effector protein 5
										PSD3	23362	-0.37635	8.4338	-4.1622	0.00043225	0.02155	0.075774	pleckstrin and Sec7 domain containing 3
										RBM3	5935	-0.37715	9.5348	-3.8265	0.00096744	0.028384	-0.6691	RNA binding motif protein 3
										MIGA1	374986	-0.37728	8.4161	-5.1056	4.5232e-05	0.009892	2.1655	mitoguardin 1
										KLHDC2	23588	-0.37734	10.284	-3.4074	0.0026207	0.039812	-1.5862	kelch domain containing 2
										NT5DC1	221294	-0.37866	9.4483	-3.4714	0.0022535	0.037667	-1.4477	5'-nucleotidase domain containing 1
										TRAK2	66008	-0.38012	9.218	-3.5445	0.0018948	0.035376	-1.2885	trafficking kinesin protein 2
										FREM2	341640	-0.38056	8.833	-3.4174	0.0025596	0.03941	-1.5646	FRAS1 related extracellular matrix 2
										UBAP2	55833	-0.38149	9.8287	-5.3877	2.3271e-05	0.007537	2.779	ubiquitin associated protein 2
										DMXL1	1657	-0.38165	8.1101	-3.7187	0.0012517	0.030692	-0.90675	Dmx like 1
										AHNAK2	113146	-0.38179	8.6722	-3.5874	0.0017115	0.034514	-1.1949	AHNAK nucleoprotein 2
										SCIN	85477	-0.38207	8.8365	-3.645	0.0014924	0.032668	-1.0688	scinderin
										CYCS	54205	-0.38233	7.6531	-4.0697	0.00053978	0.023599	-0.12982	"cytochrome c, somatic"
										ATP7B	540	-0.38358	8.5996	-5.9038	7.0314e-06	0.0054851	3.8794	ATPase copper transporting beta
										GAREM1	64762	-0.38411	8.3014	-4.5647	0.00016432	0.014385	0.97151	GRB2 associated regulator of MAPK1 subtype 1
										SLC35E3	55508	-0.38451	9.3153	-4.5455	0.00017211	0.014385	0.92865	solute carrier family 35 member E3
										SMAD5	4090	-0.38758	8.8691	-5.0917	4.6748e-05	0.009892	2.135	SMAD family member 5
										SLAIN1	122060	-0.39395	5.8152	-4.2119	0.00038352	0.020528	0.18649	SLAIN motif family member 1
										LOC339803	339803	-0.39965	7.9948	-5.1335	4.235e-05	0.009892	2.2263	uncharacterized LOC339803
										ERICH5	203111	-0.40137	6.5571	-3.3567	0.0029529	0.041252	-1.6956	glutamate rich 5
										MACO1	55219	-0.40233	7.3081	-4.5981	0.0001517	0.014385	1.0456	macoilin 1
										LIAS	11019	-0.40603	7.7292	-4.931	6.8466e-05	0.011353	1.7821	lipoic acid synthetase
										DNAJC3	5611	-0.40731	9.1442	-3.9528	0.0007147	0.025261	-0.38939	DnaJ heat shock protein family (Hsp40) member C3
										LPGAT1	9926	-0.40996	8.6425	-4.7588	0.00010326	0.0128	1.4018	lysophosphatidylglycerol acyltransferase 1
										ZNF573	126231	-0.4146	6.4117	-3.9532	0.00071405	0.025261	-0.38855	zinc finger protein 573
										UBL3	5412	-0.42189	9.2092	-5.4147	2.1844e-05	0.0073285	2.8374	ubiquitin like 3
										LOXL1-AS1	100287616	-0.43001	7.0603	-5.2779	3.0118e-05	0.0086904	2.5411	LOXL1 antisense RNA 1
										CDCA7L	55536	-0.43325	10.229	-3.9039	0.00080373	0.02655	-0.49788	cell division cycle associated 7 like
										ANKRA2	57763	-0.44512	8.4375	-5.0333	5.3695e-05	0.010541	2.0069	ankyrin repeat family A member 2
										MOGAT1	116255	-0.44562	9.1205	-3.6056	0.0016391	0.034042	-1.1551	monoacylglycerol O-acyltransferase 1
										SEC62	7095	-0.44932	9.1731	-4.7988	9.3834e-05	0.012467	1.4904	"SEC62 homolog, preprotein translocation factor"
										ABAT	18	-0.44935	8.9117	-4.5796	0.00015856	0.014385	1.0046	4-aminobutyrate aminotransferase
										IMPACT	55364	-0.44991	7.9007	-6.018	5.4171e-06	0.005047	4.1183	impact RWD domain protein
										KDSR	2531	-0.45344	7.4806	-7.2221	3.8155e-07	0.0020184	6.5217	3-ketodihydrosphingosine reductase
										NPY1R	4886	-0.4545	8.8681	-3.6646	0.0014243	0.032106	-1.0258	neuropeptide Y receptor Y1
										EID2B	126272	-0.45699	6.2054	-5.6935	1.1413e-05	0.0062071	3.4349	EP300 interacting inhibitor of differentiation 2B
										TXNDC16	57544	-0.46126	7.6856	-3.1542	0.0047404	0.049723	-2.128	thioredoxin domain containing 16
										MBNL3	55796	-0.46187	7.9677	-6.5128	1.7805e-06	0.0040366	5.1325	muscleblind like splicing regulator 3
										TAC1	6863	-0.46988	7.2644	-3.6923	0.0013333	0.031393	-0.96492	tachykinin precursor 1
										CEACAM7	1087	-0.47245	8.6278	-4.7524	0.00010485	0.0128	1.3876	CEA cell adhesion molecule 7
										BORCS7	119032	-0.47537	8.8853	-5.7	1.1242e-05	0.0062071	3.4488	BLOC-1 related complex subunit 7
										UHMK1	127933	-0.47822	10.505	-3.8643	0.00088364	0.02766	-0.58544	U2AF homology motif kinase 1
										KLHL24	54800	-0.48556	7.6738	-5.4339	2.088e-05	0.0073285	2.879	kelch like family member 24
										PRDX5	25824	-0.50764	11.666	-3.7422	0.0011835	0.03002	-0.85506	peroxiredoxin 5
										SLC16A7	9194	-0.51616	8.7399	-4.1813	0.0004128	0.021275	0.11839	solute carrier family 16 member 7
										LONRF2	164832	-0.52171	7.4033	-4.5484	0.00017088	0.014385	0.93527	LON peptidase N-terminal domain and ring finger 2
										HCG11	493812	-0.57992	6.6951	-4.2717	0.00033216	0.019398	0.31961	HLA complex group 11
										TMEM159	57146	-0.58805	9.0156	-3.821	0.00098013	0.028384	-0.68112	transmembrane protein 159
										AKR1B10	57016	-0.64352	10.967	-3.7928	0.0010485	0.028889	-0.74338	aldo-keto reductase family 1 member B10
