# Supplementary material for: Gene Expression Profiling Reveals the Shared and Distinct Transcriptional Signatures in Human Lung Epithelial Cells Infected With SARS-CoV-2, MERS-CoV, or SARS-CoV: Potential Implications in Cardiovascular Complications of COVID-19
Source: Front Cardiovasc Med. 2021 Jan 15;7:623012. doi: 10.3389/fcvm.2020.623012 (PMC7844200; doi:10.3389/fcvm.2020.623012)
Supplement: Supplementary file 4 [file Table_4.XLSX]

## Sheet: Sheet1
File created with bingo (c) on Apr 20, 2020 at 11:28:54 AM
ontology: namespace
curator: bingo
Selected ontology file : bundle://61.0:1/data/GO_Biological_Process
Selected annotation file : bundle://61.0:1/data/H_sapiens_default
Discarded evidence codes :
Overrepresentation
Selected statistical test : Hypergeometric test
Selected correction : Benjamini & Hochberg False Discovery Rate (FDR) correction
Selected significance level : 0.05
Testing option : Use whole annotation as reference set
The selected cluster :
PGLYRP4	SPARC	VARS	COL12A1	UBE2L6	AQP3	RPL9	IFIT3	MYLK	ZC3H12C	SCP2	ZC3H12A	NAMPT	SOX6	PRSS3	MFSD2A	GBP6	EPHA4	KRT4	ACSL1	SLC6A14	SLC11A2	C8ORF4	MTUS1	CSNK1E	SEPP1	FEZ1	KIAA0247	PADI3	COL8A1	PSME2	KCTD11	TRIM16	MXRA5	CFB	EPHA2	SPRR2E	SDC4	CES1P1	PDGFB	ENDOD1	TGFA	HELZ2	HSD11B1	RAB11FIP1	FLRT3	SLAMF9	ZBED2	S100A12	SPRR2A
No annotations were retrieved for the following entities:
CD82	CCDC24	CES1P1	CRCT1	SMEK2	ENDOD1	LOC100862671	ADD3	HELZ2	ZC3H12C	FAM178A	CSRP1	NMRK1	SLAMF9	CREG2	ZBED2	HYI	TRIM47	STAP2	ZSWIM4	GBP6	C2ORF54	IFITM10	MRGPRX3	CCDC14	MYEOV	RFTN1	MTUS1	C15ORF52	PDZK1IP1	TUBB4B	CYP2B7P1	FAM167A	CDCP1	TRIML2	MAP7D2	RBM20	TLCD1	MXRA5
GO-ID	p-value	corr p-value	x	n	X	N	Description	Genes in test set
48731	8.1118e-08	9.2357e-05	60	2417	182	14293	system development	UFD1L|NRP1|SPARC|CSF2|ITGB3|COL12A1|TNC|AQP3|SCP2|ZC3H12A|BLNK|TIMP3|NRCAM|SOX6|IL6R|TGM2|VAV3|EPHA4|KRT4|ANXA3|TUBB|SLC11A2|ALDH1A3|FEZ1|KCNMA1|LY6D|COL8A1|KCTD11|ITGA5|LTB|IVL|EPHA2|S100A7|SPRR2E|SEMA7A|C1S|PDGFB|HSD17B3|LTBP2|NID1|FOXO1|TYMP|HSD11B1|PTPRZ1|FLNB|SPRR2A|XDH|MCOLN3|SMAD3|SEMA4B|WNT7A|NR2F2|NFKB2|EFNA1|SMTN|BMP2|GJB3|KRT16|TCF4|SPRR1A
9611	9.732e-08	9.2357e-05	24	541	182	14293	response to wounding	SERPINA3|NRP1|SERPINB2|SMAD3|C1S|IFNGR1|PROS1|ITGB3|PTAFR|TFPI2|PDGFB|TNC|WNT7A|F3|BMP2|BLNK|S100A12|TIMP3|SAA2|ITGA5|IL6R|S100A9|CFB|S100A8
6950	2.1349e-07	0.00013507	48	1773	182	14293	response to stress	PGLYRP4|SERPINA3|NRP1|C1S|NCF2|PROS1|ITGB3|PTAFR|PDGFB|FAM129A|TNC|SAMHD1|CXCL16|KYNU|TP53INP1|BLNK|S100A12|TIMP3|NLRP1|PPARGC1A|IL6R|SERPINB2|SMAD3|ANXA3|IFNGR1|STAT1|DDX58|TSC22D3|TUBB|SLC11A2|TFPI2|WNT7A|CSNK1E|ATP1B1|SEPP1|F3|BMP2|GCLC|TNIP1|KCNMA1|LCN2|SAA2|ANGPTL4|ITGA5|S100A9|CFB|S100A8|S100A7
6955	3.0662e-07	0.00014549	25	619	182	14293	immune response	PGLYRP4|SEMA7A|CSF2|C1S|NCF2|PTAFR|SAMHD1|CXCL14|ETS1|CXCL5|FYB|CXCL16|KYNU|BLNK|IL6R|SMAD3|ANXA3|DDX58|TUBB|POU2F2|NFKB2|LCN2|LTB|CFB|S100A7
48856	3.9807e-07	0.00015111	62	2651	182	14293	anatomical structure development	UFD1L|NRP1|SPARC|CSF2|ITGB3|COL12A1|TNC|AQP3|SCP2|ZC3H12A|BLNK|TIMP3|NRCAM|SOX6|IL6R|TGM2|VAV3|EPHA4|KRT4|ANXA3|TUBB|SLC11A2|ALDH1A3|FEZ1|KCNMA1|LY6D|COL8A1|KCTD11|ITGA5|LTB|IVL|EPHA2|S100A7|SPRR2E|SEMA7A|SDC4|C1S|PDGFB|HSD17B3|LTBP2|NID1|FOXO1|TYMP|HSD11B1|PTPRZ1|FLNB|SPRR2A|XDH|MCOLN3|SMAD3|SEMA4B|WNT7A|NR2F2|NFKB2|EFNA1|SMTN|BMP2|GCLC|GJB3|KRT16|TCF4|SPRR1A
48513	7.3084e-07	0.00023119	47	1790	182	14293	organ development	SPRR2E|NRP1|CSF2|ITGB3|PDGFB|HSD17B3|TNC|NID1|AQP3|FOXO1|TYMP|HSD11B1|SCP2|ZC3H12A|BLNK|TIMP3|FLNB|SOX6|SPRR2A|XDH|IL6R|TGM2|VAV3|MCOLN3|SMAD3|KRT4|ANXA3|SLC11A2|WNT7A|NR2F2|NFKB2|EFNA1|ALDH1A3|SMTN|BMP2|GJB3|KRT16|KCNMA1|LY6D|COL8A1|TCF4|ITGA5|LTB|SPRR1A|IVL|EPHA2|S100A7
2376	1.0661e-06	0.00027359	31	948	182	14293	immune system process	PGLYRP4|SEMA7A|CSF2|C1S|NCF2|PTAFR|PDGFB|SAMHD1|CXCL14|ETS1|CXCL5|FYB|CXCL16|KYNU|BLNK|SOX6|IL6R|SMAD3|ANXA3|DDX58|TUBB|SLC11A2|POU2F2|NFKB2|LY6D|LCN2|SAA2|LTB|S100A9|CFB|S100A7
6952	1.1532e-06	0.00027359	24	620	182	14293	defense response	PGLYRP4|SERPINA3|C1S|ANXA3|NCF2|DDX58|TUBB|PTAFR|SAMHD1|F3|CXCL16|BMP2|TNIP1|KYNU|LCN2|BLNK|S100A12|SAA2|NLRP1|IL6R|S100A9|CFB|S100A8|S100A7
51270	2.2788e-06	0.00048057	14	239	182	14293	regulation of cellular component movement	NRP1|SMAD3|ANXA3|IGFBP3|ITGB3|PDGFB|NR2F2|F3|ETS1|CXCL16|EFNA1|IL6R|EPHA2|S100A7
48518	4.2037e-06	0.00073906	52	2206	182	14293	positive regulation of biological process	NRP1|CSF2|ITGB3|AQP3|ETS1|CXCL5|CXCL16|NAMPT|SH3PXD2B|NRCAM|SOX6|IL6R|TGM2|VAV3|ANXA3|DDX58|TUBB|IGFBP3|CSNK1E|F3|CDC25B|ALDH1A3|TRAF3|FEZ1|KCNMA1|PSME2|TRIM16|ANGPTL4|ITGA5|LTB|CFB|S100A7|SDC4|C1S|PDGFB|FAM129A|TGFA|NID1|FOXO1|TP53INP1|S100A12|NLRP1|BID|PPARGC1A|SMAD3|STAT1|WNT7A|NR2F2|BMP2|GCLC|SAA2|TCF4
7275	4.2833e-06	0.00073906	64	2967	182	14293	multicellular organismal development	UFD1L|NRP1|SPARC|CSF2|ITGB3|COL12A1|TNC|AQP3|SCP2|ZC3H12A|BLNK|TIMP3|NRCAM|SOX6|IL6R|TGM2|VAV3|EPHA4|KRT4|ANXA3|TUBB|SLC11A2|NPNT|ALDH1A3|FEZ1|KCNMA1|LY6D|COL8A1|KCTD11|ANGPTL4|ITGA5|LTB|IVL|EPHA2|S100A7|SPRR2E|SEMA7A|SDC4|C1S|PDGFB|HSD17B3|LTBP2|NID1|FOXO1|TYMP|HSD11B1|PTPRZ1|FLNB|SPRR2A|XDH|MCOLN3|SMAD3|SEMA4B|WNT7A|NR2F2|NFKB2|EFNA1|SMTN|BMP2|GCLC|GJB3|KRT16|TCF4|SPRR1A
50896	8.596e-06	0.0012445	73	3632	182	14293	response to stimulus	UFD1L|PGLYRP4|SERPINA3|NRP1|CSF2|NCF2|PROS1|ITGB3|TNC|AQP3|CXCL14|ETS1|CXCL5|CXCL16|KYNU|BLNK|TIMP3|IL6R|EPHA4|SERPINB2|ANXA3|IFNGR1|DDX58|TSC22D3|TUBB|SLC6A14|SLC11A2|CSNK1E|ATP1B1|SEPP1|F3|ALDH1A3|FEZ1|KCNMA1|TRIM16|ANGPTL4|ITGA5|LTB|S100A9|CFB|IVL|S100A8|IRF9|S100A7|SEMA7A|SERPINB13|C1S|PTAFR|PDGFB|FAM129A|SAMHD1|FOXO1|FYB|TYMP|TP53INP1|S100A12|NLRP1|PPARGC1A|CCT5|MCOLN3|SMAD3|STAT1|TFPI2|WNT7…
32502	8.9132e-06	0.0012445	67	3230	182	14293	developmental process	UFD1L|NRP1|SPARC|CSF2|ITGB3|COL12A1|TNC|AQP3|SCP2|ZC3H12A|SH3PXD2B|BLNK|TIMP3|NRCAM|SOX6|IL6R|TGM2|VAV3|EPHA4|KRT4|ANXA3|TUBB|SLC11A2|NPNT|F3|ALDH1A3|FEZ1|KCNMA1|LY6D|COL8A1|KCTD11|ANGPTL4|ITGA5|LTB|IVL|EPHA2|S100A7|SPRR2E|SEMA7A|SDC4|C1S|PDGFB|HSD17B3|LTBP2|NID1|FOXO1|TYMP|HSD11B1|PTPRZ1|FLNB|SPRR2A|PPARGC1A|XDH|MCOLN3|SMAD3|SEMA4B|WNT7A|NR2F2|NFKB2|EFNA1|SMTN|BMP2|GCLC|GJB3|KRT16|TCF4|SPRR1A
42060	9.18e-06	0.0012445	12	199	182	14293	wound healing	SERPINB2|SMAD3|IFNGR1|PROS1|ITGB3|TFPI2|PDGFB|TIMP3|WNT7A|SAA2|ITGA5|F3
40011	1.2801e-05	0.0016198	18	439	182	14293	locomotion	VAV3|NRP1|ITGB3|PTAFR|PDGFB|NR2F2|CXCL14|ETS1|CXCL5|TYMP|CXCL16|SAA2|NRCAM|ITGA5|PRSS3|IL6R|S100A9|S100A8
10594	1.4071e-05	0.0016566	6	42	182	14293	regulation of endothelial cell migration	EFNA1|ANXA3|ITGB3|PDGFB|NR2F2|EPHA2
42221	1.4838e-05	0.0016566	38	1465	182	14293	response to chemical stimulus	UFD1L|C1S|PTAFR|PDGFB|TNC|AQP3|CXCL14|ETS1|FOXO1|CXCL5|TYMP|CXCL16|KYNU|S100A12|TIMP3|IL6R|SMAD3|ANXA3|STAT1|SLC6A14|SLC11A2|WNT7A|DEK|ATP1B1|SEPP1|F3|ALDH1A3|BMP2|GCLC|FEZ1|KCNMA1|SAA2|TCF4|TRIM16|ANGPTL4|S100A9|S100A8|S100A7
48522	1.6155e-05	0.0017034	47	2002	182	14293	positive regulation of cellular process	NRP1|CSF2|SDC4|ITGB3|PDGFB|FAM129A|TGFA|NID1|ETS1|FOXO1|CXCL5|CXCL16|NAMPT|SH3PXD2B|TP53INP1|S100A12|NRCAM|NLRP1|SOX6|BID|PPARGC1A|IL6R|TGM2|VAV3|SMAD3|ANXA3|STAT1|TUBB|IGFBP3|WNT7A|CSNK1E|NR2F2|F3|CDC25B|ALDH1A3|BMP2|GCLC|TRAF3|FEZ1|KCNMA1|PSME2|SAA2|TCF4|TRIM16|ITGA5|LTB|S100A7
48660	1.8539e-05	0.001852	6	44	182	14293	regulation of smooth muscle cell proliferation	STAT1|IGFBP3|PDGFB|TCF4|IL6R|TGM2
30334	2.0915e-05	0.0019848	12	216	182	14293	regulation of cell migration	EFNA1|SMAD3|ANXA3|IGFBP3|ITGB3|PDGFB|NR2F2|F3|IL6R|EPHA2|CXCL16|S100A7
9605	2.4476e-05	0.0022121	20	551	182	14293	response to external stimulus	PGLYRP4|STAT1|PTAFR|PDGFB|AQP3|F3|CXCL14|CXCL5|TYMP|CXCL16|BMP2|KYNU|KCNMA1|TIMP3|SAA2|TRIM16|PPARGC1A|IL6R|S100A9|S100A8
42981	2.9316e-05	0.0025292	26	852	182	14293	regulation of apoptosis	NRP1|CSF2|ETS1|FOXO1|TP53INP1|NLRP1|BID|IL6R|TGM2|VAV3|SERPINB2|SMAD3|STAT1|TSC22D3|TUBB|IGFBP3|SLC11A2|F3|ALDH1A3|BMP2|GCLC|TRAF3|KCNMA1|LCN2|TCF4|ANGPTL4
43067	3.4355e-05	0.0027725	26	860	182	14293	regulation of programmed cell death	NRP1|CSF2|ETS1|FOXO1|TP53INP1|NLRP1|BID|IL6R|TGM2|VAV3|SERPINB2|SMAD3|STAT1|TSC22D3|TUBB|IGFBP3|SLC11A2|F3|ALDH1A3|BMP2|GCLC|TRAF3|KCNMA1|LCN2|TCF4|ANGPTL4
1568	3.5058e-05	0.0027725	13	265	182	14293	blood vessel development	VAV3|NRP1|ITGB3|NR2F2|FOXO1|TYMP|ZC3H12A|COL8A1|TCF4|ITGA5|EPHA2|TGM2|S100A7
10941	3.9394e-05	0.0029908	26	867	182	14293	regulation of cell death	NRP1|CSF2|ETS1|FOXO1|TP53INP1|NLRP1|BID|IL6R|TGM2|VAV3|SERPINB2|SMAD3|STAT1|TSC22D3|TUBB|IGFBP3|SLC11A2|F3|ALDH1A3|BMP2|GCLC|TRAF3|KCNMA1|LCN2|TCF4|ANGPTL4
1944	4.7669e-05	0.0033509	13	273	182	14293	vasculature development	VAV3|NRP1|ITGB3|NR2F2|FOXO1|TYMP|ZC3H12A|COL8A1|TCF4|ITGA5|EPHA2|TGM2|S100A7
7626	4.7669e-05	0.0033509	13	273	182	14293	locomotory behavior	EPHA4|MCOLN3|PTAFR|PDGFB|CXCL14|CXCL5|TYMP|CXCL16|KCNMA1|SAA2|IL6R|S100A9|S100A8
45087	5.2386e-05	0.003551	10	166	182	14293	innate immune response	PGLYRP4|C1S|NCF2|DDX58|TUBB|KYNU|LCN2|CFB|CXCL16|S100A7
42330	6.0943e-05	0.0037395	10	169	182	14293	taxis	PTAFR|PDGFB|SAA2|CXCL14|IL6R|S100A9|S100A8|CXCL5|TYMP|CXCL16
6935	6.0943e-05	0.0037395	10	169	182	14293	chemotaxis	PTAFR|PDGFB|SAA2|CXCL14|IL6R|S100A9|S100A8|CXCL5|TYMP|CXCL16
40012	6.1077e-05	0.0037395	12	241	182	14293	regulation of locomotion	EFNA1|SMAD3|ANXA3|IGFBP3|ITGB3|PDGFB|NR2F2|F3|IL6R|EPHA2|CXCL16|S100A7
51272	6.3896e-05	0.0037899	9	137	182	14293	positive regulation of cellular component movement	SMAD3|ANXA3|ITGB3|PDGFB|F3|ETS1|IL6R|CXCL16|S100A7
60429	0.0001062	0.0059315	14	337	182	14293	epithelium development	SPRR2E|NRP1|SMAD3|KRT4|PDGFB|TNC|NR2F2|ALDH1A3|BMP2|SPRR2A|SPRR1A|IVL|TGM2|S100A7
35468	0.00010626	0.0059315	15	380	182	14293	positive regulation of signaling pathway	CSF2|SMAD3|ITGB3|PDGFB|TGFA|WNT7A|F3|BMP2|S100A12|TCF4|TRIM16|ITGA5|IL6R|TGM2|S100A7
30154	0.00010938	0.0059315	39	1665	182	14293	cell differentiation	SPRR2E|NRP1|SEMA7A|CSF2|C1S|TNC|TYMP|PTPRZ1|ZC3H12A|SH3PXD2B|BLNK|FLNB|NRCAM|SOX6|SPRR2A|PPARGC1A|EPHA4|MCOLN3|SMAD3|KRT4|TUBB|SEMA4B|SLC11A2|WNT7A|NR2F2|NPNT|NFKB2|EFNA1|BMP2|FEZ1|KCNMA1|LY6D|KCTD11|TCF4|ANGPTL4|SPRR1A|IVL|EPHA2|S100A7
6928	0.00011557	0.006093	17	473	182	14293	cellular component movement	VAV3|EPHA4|NRP1|TUBB|ITGB3|PDGFB|NR2F2|ETS1|MTSS1|CXCL16|FEZ1|SAA2|NRCAM|ITGA5|PRSS3|IL6R|S100A9
48514	0.00011971	0.0061407	11	220	182	14293	blood vessel morphogenesis	VAV3|NRP1|ITGB3|ZC3H12A|COL8A1|NR2F2|ITGA5|EPHA2|TYMP|TGM2|S100A7
51094	0.00014435	0.0070632	14	347	182	14293	positive regulation of developmental process	NRP1|CSF2|SMAD3|ANXA3|IGFBP3|WNT7A|F3|ETS1|BMP2|SH3PXD2B|NRCAM|TRIM16|ANGPTL4|IL6R
9653	0.00014615	0.0070632	31	1217	182	14293	anatomical structure morphogenesis	NRP1|ITGB3|PDGFB|TNC|AQP3|TYMP|SCP2|PTPRZ1|ZC3H12A|TIMP3|NRCAM|SOX6|TGM2|VAV3|EPHA4|SMAD3|ANXA3|SLC11A2|WNT7A|NR2F2|EFNA1|ALDH1A3|BMP2|GCLC|FEZ1|KCNMA1|COL8A1|TCF4|ITGA5|EPHA2|S100A7
14028	0.00016126	0.0070632	2	2	182	14293	notochord formation	EFNA1|EPHA2
18153	0.00016126	0.0070632	2	2	182	14293	isopeptide cross-linking via N6-(L-isoglutamyl)-L-lysine	IVL|TGM2
18199	0.00016126	0.0070632	2	2	182	14293	peptidyl-glutamine modification	IVL|TGM2
18262	0.00016126	0.0070632	2	2	182	14293	isopeptide cross-linking	IVL|TGM2
50921	0.00016374	0.0070632	5	41	182	14293	positive regulation of chemotaxis	SMAD3|PDGFB|F3|IL6R|S100A7
30595	0.00018397	0.0075376	5	42	182	14293	leukocyte chemotaxis	PDGFB|SAA2|IL6R|S100A9|CXCL16
51674	0.00018832	0.0075376	13	313	182	14293	localization of cell	VAV3|NRP1|ITGB3|PDGFB|NR2F2|ETS1|CXCL16|SAA2|NRCAM|ITGA5|PRSS3|IL6R|S100A9
48870	0.00018832	0.0075376	13	313	182	14293	cell motility	VAV3|NRP1|ITGB3|PDGFB|NR2F2|ETS1|CXCL16|SAA2|NRCAM|ITGA5|PRSS3|IL6R|S100A9
51707	0.00019385	0.0075376	14	357	182	14293	response to other organism	PGLYRP4|SMAD3|ANXA3|IFNGR1|STAT1|DDX58|PTAFR|SAMHD1|F3|S100A12|IL6R|CCT5|IRF9|S100A7
48869	0.00019459	0.0075376	39	1711	182	14293	cellular developmental process	SPRR2E|NRP1|SEMA7A|CSF2|C1S|TNC|TYMP|PTPRZ1|ZC3H12A|SH3PXD2B|BLNK|FLNB|NRCAM|SOX6|SPRR2A|PPARGC1A|EPHA4|MCOLN3|SMAD3|KRT4|TUBB|SEMA4B|SLC11A2|WNT7A|NR2F2|NPNT|NFKB2|EFNA1|BMP2|FEZ1|KCNMA1|LY6D|KCTD11|TCF4|ANGPTL4|SPRR1A|IVL|EPHA2|S100A7
30335	0.00023094	0.0087663	8	128	182	14293	positive regulation of cell migration	SMAD3|ANXA3|ITGB3|PDGFB|F3|IL6R|CXCL16|S100A7
45785	0.00024201	0.0090067	6	69	182	14293	positive regulation of cell adhesion	VAV3|SMAD3|SDC4|SAA2|NID1|TGM2
16477	0.0002502	0.0091322	12	280	182	14293	cell migration	VAV3|NRP1|ITGB3|PDGFB|SAA2|NRCAM|NR2F2|ITGA5|PRSS3|IL6R|S100A9|CXCL16
10647	0.00026314	0.0094233	15	413	182	14293	positive regulation of cell communication	CSF2|SMAD3|ITGB3|PDGFB|TGFA|WNT7A|F3|BMP2|S100A12|TCF4|TRIM16|ITGA5|IL6R|TGM2|S100A7
7155	0.00027885	0.0097138	21	710	182	14293	cell adhesion	NRP1|DST|ITGB3|PCDH7|COL12A1|TNC|NPNT|NID1|F3|MTSS1|FLRT3|FEZ1|CDH10|LY6D|CLCA2|COL8A1|FAT2|NRCAM|FAT4|ITGA5|DSG3
22610	0.00028417	0.0097138	21	711	182	14293	biological adhesion	NRP1|DST|ITGB3|PCDH7|COL12A1|TNC|NPNT|NID1|F3|MTSS1|FLRT3|FEZ1|CDH10|LY6D|CLCA2|COL8A1|FAT2|NRCAM|FAT4|ITGA5|DSG3
32501	0.0002866	0.0097138	78	4371	182	14293	multicellular organismal process	UFD1L|SERPINA3|NRP1|SPARC|CSF2|PROS1|ITGB3|COL12A1|TNC|AQP3|MYLK|SCP2|ZC3H12A|BLNK|TIMP3|NRCAM|SOX6|PRSS3|IL6R|TGM2|VAV3|EPHA4|KRT4|ACSL1|ANXA3|IFNGR1|TUBB|SLC11A2|NPNT|F3|ALDH1A3|MMP13|FEZ1|KCNMA1|LY6D|COL8A1|KCTD11|ANGPTL4|ITGA5|LTB|IVL|IRF9|EPHA2|S100A7|SPRR2E|SEMA7A|SDC4|C1S|PTAFR|PDGFB|HSD17B3|LTBP2|NID1|FOXO1|TYMP|HSD11B1|PTPRZ1|FLNB|SPRR2A|PPARGC1A|XDH|MCOLN3|SMAD3|STAT1|SEMA4B|TFPI2|WNT7A…
1936	0.00031512	0.010135	5	47	182	14293	regulation of endothelial cell proliferation	BMP2|ITGB3|PDGFB|NR2F2|F3
60326	0.00031512	0.010135	5	47	182	14293	cell chemotaxis	PDGFB|SAA2|IL6R|S100A9|CXCL16
48520	0.00031512	0.010135	5	47	182	14293	positive regulation of behavior	SMAD3|PDGFB|F3|IL6R|S100A7
48646	0.00032038	0.010135	14	375	182	14293	anatomical structure formation involved in morphogenesis	VAV3|NRP1|SMAD3|ITGB3|WNT7A|TYMP|EFNA1|ALDH1A3|ZC3H12A|COL8A1|ITGA5|EPHA2|TGM2|S100A7
43193	0.00036644	0.011218	8	137	182	14293	positive regulation of gene-specific transcription	BMP2|SMAD3|WNT7A|TCF4|TRIM16|NR2F2|PPARGC1A|ETS1
40017	0.00036644	0.011218	8	137	182	14293	positive regulation of locomotion	SMAD3|ANXA3|ITGB3|PDGFB|F3|IL6R|CXCL16|S100A7
50793	0.00044755	0.013483	22	789	182	14293	regulation of developmental process	NRP1|CSF2|SMAD3|ANXA3|IGFBP3|ITGB3|WNT7A|AQP3|F3|ETS1|EFNA1|BMP2|PALMD|FEZ1|SH3PXD2B|NRCAM|TCF4|TRIM16|ANGPTL4|XDH|IL6R|EPHA2
50920	0.00046317	0.013736	5	51	182	14293	regulation of chemotaxis	SMAD3|PDGFB|F3|IL6R|S100A7
48661	0.00047096	0.013752	4	29	182	14293	positive regulation of smooth muscle cell proliferation	STAT1|PDGFB|IL6R|TGM2
22603	0.00048116	0.01377	12	301	182	14293	regulation of anatomical structure morphogenesis	EFNA1|NRP1|BMP2|SMAD3|PALMD|ANXA3|FEZ1|WNT7A|NRCAM|ANGPTL4|F3|EPHA2
42127	0.00048609	0.01377	23	848	182	14293	regulation of cell proliferation	NRP1|SPARC|CSF2|SMAD3|KRT4|STAT1|IGFBP3|ITGB3|PDGFB|TGFA|WNT7A|NR2F2|F3|ETS1|FOXO1|CXCL5|CDC25B|BMP2|NAMPT|KCTD11|TCF4|IL6R|TGM2
43065	0.00053757	0.015005	15	442	182	14293	positive regulation of apoptosis	VAV3|NRP1|SMAD3|STAT1|TUBB|IGFBP3|ETS1|ALDH1A3|BMP2|TRAF3|KCNMA1|TP53INP1|NLRP1|BID|TGM2
43068	0.00057652	0.015858	15	445	182	14293	positive regulation of programmed cell death	VAV3|NRP1|SMAD3|STAT1|TUBB|IGFBP3|ETS1|ALDH1A3|BMP2|TRAF3|KCNMA1|TP53INP1|NLRP1|BID|TGM2
70887	0.00059468	0.016124	14	399	182	14293	cellular response to chemical stimulus	SMAD3|STAT1|SLC11A2|PDGFB|WNT7A|F3|FOXO1|CXCL16|FEZ1|KYNU|S100A12|SAA2|IL6R|S100A9
10942	0.00063218	0.0169	15	449	182	14293	positive regulation of cell death	VAV3|NRP1|SMAD3|STAT1|TUBB|IGFBP3|ETS1|ALDH1A3|BMP2|TRAF3|KCNMA1|TP53INP1|NLRP1|BID|TGM2
45595	0.00068025	0.017932	17	551	182	14293	regulation of cell differentiation	NRP1|CSF2|SMAD3|IGFBP3|ITGB3|WNT7A|AQP3|ETS1|EFNA1|BMP2|FEZ1|SH3PXD2B|NRCAM|TCF4|TRIM16|XDH|IL6R
1938	0.00069215	0.017996	4	32	182	14293	positive regulation of endothelial cell proliferation	BMP2|ITGB3|PDGFB|F3
6954	0.00071909	0.018444	12	315	182	14293	inflammatory response	SERPINA3|BMP2|C1S|PTAFR|BLNK|S100A12|SAA2|F3|IL6R|S100A9|CFB|S100A8
1525	0.00073125	0.018505	8	152	182	14293	angiogenesis	VAV3|NRP1|ITGB3|ZC3H12A|COL8A1|ITGA5|TYMP|S100A7
32103	0.00084424	0.021084	6	87	182	14293	positive regulation of response to external stimulus	SMAD3|PDGFB|F3|IL6R|TGM2|S100A7
6919	0.00090943	0.022417	5	59	182	14293	activation of caspase activity	SMAD3|STAT1|SLC11A2|NLRP1|F3
7610	0.00092286	0.022456	15	466	182	14293	behavior	EPHA4|MCOLN3|SLC11A2|PTAFR|PDGFB|CXCL14|CXCL5|TYMP|CXCL16|KCNMA1|SAA2|ITGA5|IL6R|S100A9|S100A8
2526	0.00095141	0.022858	6	89	182	14293	acute inflammatory response	SERPINA3|C1S|SAA2|F3|IL6R|CFB
10769	0.0011314	0.026712	6	92	182	14293	regulation of cell morphogenesis involved in differentiation	EFNA1|NRP1|SMAD3|FEZ1|WNT7A|NRCAM
50900	0.00114	0.026712	5	62	182	14293	leukocyte migration	PDGFB|SAA2|IL6R|S100A9|CXCL16
60445	0.0012108	0.027688	3	17	182	14293	branching involved in salivary gland morphogenesis	NRP1|PDGFB|TGM2
32732	0.0012108	0.027688	3	17	182	14293	positive regulation of interleukin-1 production	SMAD3|SAA2|TRIM16
30216	0.0012256	0.027694	5	63	182	14293	keratinocyte differentiation	SPRR2E|SPRR2A|SPRR1A|IVL|S100A7
51246	0.0012524	0.027965	18	635	182	14293	regulation of protein metabolic process	NANOS1|SERPINB13|CSF2|SMAD3|IGFBP3|ITGB3|PDGFB|FAM129A|UBE2L6|CSNK1E|BMP2|GCLC|ERF|PSME2|TIMP3|ITGA5|PPARGC1A|IL6R
9888	0.0013905	0.030688	20	749	182	14293	tissue development	SPRR2E|NRP1|SMAD3|KRT4|PDGFB|TNC|NR2F2|ALDH1A3|BMP2|GJB3|KRT16|TIMP3|LTB|SOX6|SPRR2A|SPRR1A|IVL|EPHA2|TGM2|S100A7
51894	0.0015724	0.033913	2	5	182	14293	positive regulation of focal adhesion assembly	SMAD3|SDC4
48570	0.0015724	0.033913	2	5	182	14293	notochord morphogenesis	EFNA1|EPHA2
9913	0.0017272	0.036024	5	68	182	14293	epidermal cell differentiation	SPRR2E|SPRR2A|SPRR1A|IVL|S100A7
43280	0.0017272	0.036024	5	68	182	14293	positive regulation of caspase activity	SMAD3|STAT1|SLC11A2|NLRP1|F3
10952	0.0017272	0.036024	5	68	182	14293	positive regulation of peptidase activity	SMAD3|STAT1|SLC11A2|NLRP1|F3
9607	0.0017618	0.036346	14	447	182	14293	response to biotic stimulus	PGLYRP4|SMAD3|ANXA3|IFNGR1|STAT1|DDX58|PTAFR|SAMHD1|F3|S100A12|IL6R|CCT5|IRF9|S100A7
31424	0.0017832	0.036392	4	41	182	14293	keratinization	SPRR2E|SPRR2A|SPRR1A|IVL
50795	0.0018432	0.037065	5	69	182	14293	regulation of behavior	SMAD3|PDGFB|F3|IL6R|S100A7
1932	0.0018632	0.037065	9	217	182	14293	regulation of protein amino acid phosphorylation	BMP2|CSF2|SMAD3|IGFBP3|ITGB3|PDGFB|FAM129A|ITGA5|IL6R
45786	0.0018748	0.037065	8	176	182	14293	negative regulation of cell cycle	BMP2|SMAD3|SESN3|DST|TP53INP1|TCF4|NR2F2|ETS1
14910	0.0019737	0.03862	3	20	182	14293	regulation of smooth muscle cell migration	IGFBP3|PDGFB|F3
50817	0.0020227	0.038779	6	103	182	14293	coagulation	IFNGR1|PROS1|ITGB3|TFPI2|SAA2|F3
7596	0.0020227	0.038779	6	103	182	14293	blood coagulation	IFNGR1|PROS1|ITGB3|TFPI2|SAA2|F3
32268	0.002116	0.040162	16	559	182	14293	regulation of cellular protein metabolic process	NANOS1|CSF2|SMAD3|IGFBP3|ITGB3|PDGFB|FAM129A|CSNK1E|BMP2|GCLC|ERF|PSME2|TIMP3|ITGA5|PPARGC1A|IL6R
51239	0.0021533	0.040465	25	1065	182	14293	regulation of multicellular organismal process	NRP1|SDC4|ITGB3|PDGFB|TNC|AQP3|ETS1|NRCAM|XDH|IL6R|SMAD3|ANXA3|DDX58|IGFBP3|WNT7A|F3|EFNA1|BMP2|FEZ1|KCNMA1|SAA2|TRIM16|ANGPTL4|LTB|EPHA2
8284	0.0022489	0.041847	14	459	182	14293	positive regulation of cell proliferation	NRP1|CSF2|STAT1|ITGB3|PDGFB|TGFA|WNT7A|F3|CXCL5|CDC25B|BMP2|NAMPT|IL6R|TGM2
51258	0.0023206	0.042277	4	44	182	14293	protein polymerization	TUBA1C|TUBA1B|TUBB|TUBA4A
32879	0.0023352	0.042277	19	727	182	14293	regulation of localization	NRP1|SMAD3|ANXA3|IGFBP3|ITGB3|PDGFB|STON1|TNC|NR2F2|F3|ETS1|CXCL16|EFNA1|SAA2|TCF4|TRIM16|IL6R|EPHA2|S100A7
48247	0.0023388	0.042277	2	6	182	14293	lymphocyte chemotaxis	SAA2|CXCL16
6917	0.0023723	0.042477	11	315	182	14293	induction of apoptosis	VAV3|NRP1|SMAD3|STAT1|TRAF3|TUBB|TP53INP1|NLRP1|BID|ETS1|TGM2
12502	0.0024312	0.043125	11	316	182	14293	induction of programmed cell death	VAV3|NRP1|SMAD3|STAT1|TRAF3|TUBB|TP53INP1|NLRP1|BID|ETS1|TGM2
31399	0.0025642	0.04503	12	366	182	14293	regulation of protein modification process	BMP2|GCLC|CSF2|SMAD3|IGFBP3|ITGB3|PDGFB|FAM129A|PSME2|ITGA5|PPARGC1A|IL6R
70848	0.0026169	0.04503	3	22	182	14293	response to growth factor stimulus	ANXA3|FEZ1|WNT7A
43535	0.0026169	0.04503	3	22	182	14293	regulation of blood vessel endothelial cell migration	EFNA1|PDGFB|EPHA2
8544	0.0026443	0.04503	8	186	182	14293	epidermis development	SPRR2E|GJB3|KRT16|LTB|SPRR2A|SPRR1A|IVL|S100A7
50878	0.0026572	0.04503	7	146	182	14293	regulation of body fluid levels	IFNGR1|PROS1|ITGB3|KCNMA1|TFPI2|SAA2|F3
7599	0.0026911	0.045201	6	109	182	14293	hemostasis	IFNGR1|PROS1|ITGB3|TFPI2|SAA2|F3
22604	0.002977	0.049294	7	149	182	14293	regulation of cell morphogenesis	EFNA1|NRP1|SMAD3|PALMD|FEZ1|WNT7A|NRCAM
50730	0.0029867	0.049294	5	77	182	14293	regulation of peptidyl-tyrosine phosphorylation	CSF2|ITGB3|PDGFB|ITGA5|IL6R
[truncated: 171 more columns]
